# Supplementary material for: 1,3-Bis(2-thienylmeth­yl)-4,5-dihydro­imidazolium trichlorido(η6-p-cymene)ruthenate(II)
Source: Acta Crystallogr Sect E Struct Rep Online. 2009 Jan 10;65(Pt 2):m165–6. doi: 10.1107/S1600536809000464 (PMC2968218; doi:10.1107/S1600536809000464)
Supplement: Supplementary file 1 [file e-65-0m165-sup1.cif]

##############################################################################
###                                                                        ###
###        Electronic paper (Acta Crystallographica Section E)             ###
###                                                                        ###
##############################################################################
#                                                                            #
# This CIF contains the data in a paper accepted for publication in Acta     #
# Crystallographica Section E. It conforms to the requirements of Notes      #
# for Authors for Section E, and has been peer reviewed under the auspices   #
# of the IUCr Commission on Journals.                                        #
#                                                                            #
# Full details of the Crystallographic Information File format               #
# are given in the paper "The Crystallographic Information File (CIF):       #
# a New Standard Archive File for Crystallography" by S. R. Hall, F. H.      #
# Allen and I. D. Brown [Acta Cryst. (1991), A47, 655-685].                  #
#                                                                            #
# The current version of the core CIF dictionary is obtainable from          #
# ftp://ftp.iucr.org/pub/cif_core.dic. The current version number is 2.4.    #
#                                                                            #
# Software is freely available for graphical display of the structure(s) in  #
# this CIF.  For information consult the CIF home page http://www.iucr.org/  #
# cif/home.html                                                              #
#                                                                            #
# This file may be used for bona fide research purposes within the           #
# scientific community so long as proper attribution is given to the journal # 
# article from which it was obtained.                                        #
#                                                                            #
##############################################################################
                                             
data_global
_audit_creation_method     SHELXL-97
_journal_data_validation_number     ?
_journal_date_recd_electronic     2009-01-01
_journal_date_accepted     2009-01-06
_journal_name_full     'Acta Crystallographica, Section E'
_journal_year     2009
_journal_volume     65
_journal_issue      2
_journal_page_first     m165
_journal_page_last     m166
_journal_paper_category     QM
_journal_coeditor_code     HG2465
_publ_contact_author_name     'Hakan Arslan'
_publ_contact_author_address
;
Department of Natural Sciences,
Fayetteville State University,
Fayetteville, NC, 28301, USA
and
Department of Chemistry,
Faculty of Pharmacy,
Mersin University, Mersin,
TR 33169, Turkey
;
_publ_contact_author_email     hakan.arslan.acad@gmail.com
_publ_contact_author_fax     '+1-910-672-1159'
_publ_contact_author_phone     '+1-910-672-1532'
_publ_section_title
;
1,3-Bis(2-thienylmethyl)-4,5-dihydroimidazolium
trichlorido(\h^6^-<i>p</i>-cymene)ruthenate(II)
;
loop_
    _publ_author_name
    _publ_author_footnote
    _publ_author_address
    'Arslan, Hakan' .
;
Department of Natural Sciences,
Fayetteville State University,
Fayetteville, NC 28301, USA
and
Department of Chemistry,
Faculty of Pharmacy,
Mersin University, Mersin, TR 33169,
Turkey
;
    'VanDerveer, Don' .
;
Department of Chemistry,
Clemson University,
Clemson, SC 29634, USA
;
    '\"Ozdemir, \.Ismail' .
;
Department of Chemistry,
Faculty of Science and Arts,
\.In\"on\"u University,
Malatya, TR 44280, Turkey
;
    'G\"urb\"uz, Nevin' .
;
Department of Chemistry,
Faculty of Science and Arts,
\.In\"on\"u University,
Malatya, TR 44280, Turkey
;
    'G\"ok, Yetkin' .
;
Department of Chemistry,
Faculty of Science and Arts,
\.In\"on\"u University,
Malatya, TR 44280, Turkey
;
    '\,Cetinkaya, Bekir' .
;
Department of Chemistry,
Faculty of Science,
Ege University,
Bornova-\.Izmir, TR 35100, Turkey
;
data_I
_chemical_name_systematic
;
1,3-Bis(2-thienylmethyl)-4,5-dihydroimidazolium
trichlorido(\h^6^-<i>p</i>-cymene)ruthenate(II)
;
_chemical_name_common
;
;
_chemical_formula_moiety     'C13 H15 N2 S2 +, C10 H14 Cl3 Ru -'
_chemical_formula_sum     'C23 H29 Cl3 N2 Ru S2'
_chemical_formula_iupac     '(C13 H15 N2 S2) [Ru Cl3 (C10 H14)]'
_chemical_formula_weight     605.02
_chemical_melting_point     ?
_symmetry_cell_setting     triclinic
_symmetry_space_group_name_H-M     'P -1'
_symmetry_space_group_name_Hall     '-P 1'
loop_
    _symmetry_equiv_pos_as_xyz
    'x, y, z'
    '-x, -y, -z'
_cell_length_a     9.910(2)
_cell_length_b     11.600(2)
_cell_length_c     12.659(3)
_cell_angle_alpha     84.95(3)
_cell_angle_beta     67.05(3)
_cell_angle_gamma     74.14(3)
_cell_volume     1288.8(6)
_cell_formula_units_Z     2
_cell_measurement_reflns_used     5195
_cell_measurement_theta_min     3.2990
_cell_measurement_theta_max     26.3808
_cell_measurement_temperature     153(2)
_exptl_crystal_description     rod
_exptl_crystal_colour     red
_exptl_crystal_size_max     0.48
_exptl_crystal_size_mid     0.19
_exptl_crystal_size_min     0.17
_exptl_crystal_density_diffrn     1.559
_exptl_crystal_density_meas     ?
_exptl_crystal_density_method     'not measured'
_exptl_crystal_F_000     616
_exptl_absorpt_coefficient_mu     1.096
_exptl_absorpt_correction_type     multi-scan
_exptl_absorpt_process_details     '(Jacobson, 1998)'
_exptl_absorpt_correction_T_min     0.6214
_exptl_absorpt_correction_T_max     0.8356
_exptl_special_details
;
;
_diffrn_ambient_temperature     153(2)
_diffrn_radiation_type     MoK\a
_diffrn_radiation_wavelength     0.71073
_diffrn_radiation_source     'Sealed Tube'
_diffrn_radiation_monochromator     'Graphite Monochromator'
_diffrn_measurement_device     'Rigaku AFC-8S Mercury CCD'
_diffrn_measurement_method     \w
_diffrn_detector_area_resol_mean     14.6306
_diffrn_reflns_number     11095
_diffrn_reflns_av_R_equivalents     0.0188
_diffrn_reflns_av_sigmaI/netI     0.0212
_diffrn_reflns_theta_min     3.27
_diffrn_reflns_theta_max     25.15
_diffrn_reflns_theta_full     25.15
_diffrn_measured_fraction_theta_max     0.987
_diffrn_measured_fraction_theta_full     0.987
_diffrn_reflns_limit_h_min     -11
_diffrn_reflns_limit_h_max     11
_diffrn_reflns_limit_k_min     -11
_diffrn_reflns_limit_k_max     13
_diffrn_reflns_limit_l_min     -15
_diffrn_reflns_limit_l_max     15
_diffrn_reflns_reduction_process     'Lp corrections applied'
_diffrn_standards_number     0
_diffrn_standards_interval_count     0
_diffrn_standards_interval_time     0
_diffrn_standards_decay_%     0
_refine_special_details
;
Refinement of <i>F</i>^2^ against ALL reflections. The weighted <i>R</i>-factor
<i>wR</i> and goodness of fit <i>S</i> are based on <i>F</i>^2^, conventional
<i>R</i>-factors <i>R</i> are based on <i>F</i>, with <i>F</i> set to zero for
negative <i>F</i>^2^. The threshold expression of <i>F</i>^2^ >
\s(<i>F</i>^2^) is used only for calculating <i>R</i>-factors(gt) <i>etc</i>.
and is not relevant to the choice of reflections for refinement.
<i>R</i>-factors based on <i>F</i>^2^ are statistically about twice as large
as those based on <i>F</i>, and <i>R</i>- factors based on ALL data will be
even larger.
;
_reflns_number_total     4557
_reflns_number_gt     4062
_reflns_threshold_expression     I>2\s(I)
_refine_ls_structure_factor_coef     Fsqd
_refine_ls_matrix_type     full
_refine_ls_R_factor_all     0.0374
_refine_ls_R_factor_gt     0.0322
_refine_ls_wR_factor_gt     0.0783
_refine_ls_wR_factor_ref     0.0839
_refine_ls_goodness_of_fit_ref     1.129
_refine_ls_restrained_S_all     1.129
_refine_ls_number_reflns     4557
_refine_ls_number_parameters     285
_refine_ls_number_restraints     0
_refine_ls_hydrogen_treatment     constr
_refine_ls_weighting_scheme     calc
_refine_ls_weighting_details
         'calc w=1/[\s^2^(Fo^2^)+(0.0406P)^2^+0.9404P] where P=(Fo^2^+2Fc^2^)/3'
_atom_sites_solution_hydrogens     geom
_atom_sites_solution_primary     direct
_atom_sites_solution_secondary     difmap
_refine_ls_shift/su_max     0.001
_refine_ls_shift/su_mean     0.000
_refine_diff_density_max     0.432
_refine_diff_density_min     -0.677
_refine_ls_extinction_method     none
_refine_ls_extinction_coef     ?
loop_
    _atom_type_symbol
    _atom_type_description
    _atom_type_scat_dispersion_real
    _atom_type_scat_dispersion_imag
    _atom_type_scat_source
    'C' 'C' 0.0033 0.0016
                         'International Tables Vol C Tables 4.2.6.8 and 6.1.1.4'
    'H' 'H' 0.0000 0.0000
                         'International Tables Vol C Tables 4.2.6.8 and 6.1.1.4'
    'N' 'N' 0.0061 0.0033
                         'International Tables Vol C Tables 4.2.6.8 and 6.1.1.4'
    'Cl' 'Cl' 0.1484 0.1585
                         'International Tables Vol C Tables 4.2.6.8 and 6.1.1.4'
    'Ru' 'Ru' -1.2594 0.8363
                         'International Tables Vol C Tables 4.2.6.8 and 6.1.1.4'
    'S' 'S' 0.1246 0.1234
                         'International Tables Vol C Tables 4.2.6.8 and 6.1.1.4'
_computing_data_collection     'CrystalClear (Rigaku/MSC, 2006)'
_computing_cell_refinement     'CrystalClear (Rigaku/MSC, 2006)'
_computing_data_reduction     'CrystalClear (Rigaku/MSC, 2006)'
_computing_structure_solution     'SHELXTL (Sheldrick, 2008)'
_computing_structure_refinement     'SHELXTL (Sheldrick, 2008)'
_computing_molecular_graphics     'SHELXTL (Sheldrick, 2008)'
_computing_publication_material     'SHELXTL (Sheldrick, 2008)'
loop_
    _atom_site_type_symbol
    _atom_site_label
    _atom_site_fract_x
    _atom_site_fract_y
    _atom_site_fract_z
    _atom_site_U_iso_or_equiv
    _atom_site_adp_type
    _atom_site_calc_flag
    _atom_site_refinement_flags
    _atom_site_occupancy
    _atom_site_disorder_assembly
    _atom_site_disorder_group
    Ru Ru1 -0.02777(3) 0.69238(2) 0.639788(19) 0.03323(9) Uani d . 1 . .
    Cl Cl1 -0.10558(9) 0.78990(7) 0.82284(6) 0.04448(19) Uani d . 1 . .
    Cl Cl2 0.08996(10) 0.51572(7) 0.72233(7) 0.04740(19) Uani d . 1 . .
    Cl Cl3 -0.26047(9) 0.62550(8) 0.71790(7) 0.0506(2) Uani d . 1 . .
    C C1 0.1893(4) 0.7262(3) 0.5295(3) 0.0484(8) Uani d . 1 . .
    C C2 0.1573(4) 0.6370(3) 0.4777(3) 0.0462(8) Uani d . 1 . .
    H H2 0.2310 0.5610 0.4550 0.055 Uiso calc R 1 . .
    C C3 0.0226(4) 0.6570(4) 0.4593(3) 0.0512(8) Uani d . 1 . .
    H H3 0.0058 0.5957 0.4235 0.061 Uiso calc R 1 . .
    C C4 -0.0892(4) 0.7679(4) 0.4935(3) 0.0534(9) Uani d . 1 . .
    C C5 -0.0618(5) 0.8573(3) 0.5467(3) 0.0559(9) Uani d . 1 . .
    H H5 -0.1363 0.9327 0.5705 0.067 Uiso calc R 1 . .
    C C6 0.0761(4) 0.8346(3) 0.5644(3) 0.0510(8) Uani d . 1 . .
    H H6 0.0924 0.8953 0.6015 0.061 Uiso calc R 1 . .
    C C7 0.3370(5) 0.6951(5) 0.5491(4) 0.0721(12) Uani d . 1 . .
    H H7 0.3489 0.6158 0.5792 0.087 Uiso calc R 1 . .
    C C8 0.4683(7) 0.6885(10) 0.4361(5) 0.168(4) Uani d . 1 . .
    H H8A 0.4600 0.7659 0.4019 0.251 Uiso calc R 1 . .
    H H8B 0.4671 0.6316 0.3860 0.251 Uiso calc R 1 . .
    H H8C 0.5617 0.6636 0.4484 0.251 Uiso calc R 1 . .
    C C9 0.3364(6) 0.7746(6) 0.6359(4) 0.0889(16) Uani d . 1 . .
    H H9A 0.4234 0.7411 0.6554 0.133 Uiso calc R 1 . .
    H H9B 0.2455 0.7811 0.7034 0.133 Uiso calc R 1 . .
    H H9C 0.3398 0.8527 0.6046 0.133 Uiso calc R 1 . .
    C C10 -0.2363(5) 0.7879(5) 0.4785(4) 0.0864(15) Uani d . 1 . .
    H H10A -0.2231 0.8116 0.4013 0.130 Uiso calc R 1 . .
    H H10B -0.3119 0.8499 0.5311 0.130 Uiso calc R 1 . .
    H H10C -0.2683 0.7151 0.4937 0.130 Uiso calc R 1 . .
    S S1 0.29307(13) 0.18189(11) 0.86238(11) 0.0636(4) Uani d P 0.847(5) . .
    C C16' 0.29307(13) 0.18189(11) 0.86238(11) 0.0636(4) Uani d P 0.153(5) . .
    H H16' 0.2049 0.2487 0.8803 0.076 Uiso calc PR 0.153(5) . .
    S S2 0.13328(18) 0.84868(10) 0.98665(14) 0.0673(5) Uani d P 0.700(5) . .
    C C21' 0.13328(18) 0.84868(10) 0.98665(14) 0.0673(5) Uani d P 0.300(5) . .
    H H21' 0.1475 0.8704 0.9088 0.081 Uiso calc PR 0.300(5) . .
    N N1 0.4121(3) 0.3556(2) 0.9546(2) 0.0456(6) Uani d . 1 . .
    N N2 0.2449(3) 0.5262(2) 0.9644(2) 0.0396(6) Uani d . 1 . .
    C C11 0.2748(3) 0.4218(3) 1.0096(3) 0.0374(6) Uani d . 1 . .
    H H11 0.2029 0.3959 1.0769 0.045 Uiso calc R 1 . .
    C C12 0.3763(4) 0.5391(3) 0.8622(3) 0.0561(9) Uani d . 1 . .
    H H12A 0.4119 0.6054 0.8711 0.067 Uiso calc R 1 . .
    H H12B 0.3525 0.5501 0.7948 0.067 Uiso calc R 1 . .
    C C13 0.4936(5) 0.4194(3) 0.8565(3) 0.0631(10) Uani d . 1 . .
    H H13A 0.5238 0.3766 0.7860 0.076 Uiso calc R 1 . .
    H H13B 0.5819 0.4315 0.8633 0.076 Uiso calc R 1 . .
    C C14 0.4669(4) 0.2283(3) 0.9737(3) 0.0473(8) Uani d . 1 . .
    H H14A 0.4110 0.2105 1.0515 0.057 Uiso calc R 1 . .
    H H14B 0.5718 0.2112 0.9631 0.057 Uiso calc R 1 . .
    C C15 0.4510(4) 0.1486(3) 0.8940(3) 0.0438(7) Uani d . 1 . .
    S S1' 0.5553(4) 0.0368(3) 0.8423(3) 0.0759(12) Uani d P 0.153(5) . .
    C C16 0.5553(4) 0.0368(3) 0.8423(3) 0.0759(12) Uani d P 0.847(5) . .
    H H16 0.6534 0.0029 0.8456 0.091 Uiso d P 0.847(5) . .
    C C17 0.4850(6) -0.0147(4) 0.7846(4) 0.0743(12) Uani d . 1 . .
    H H17 0.5312 -0.0919 0.7467 0.089 Uiso calc R 1 . .
    C C18 0.3504(6) 0.0533(4) 0.7880(4) 0.0732(12) Uani d . 1 . .
    H H18 0.2925 0.0307 0.7515 0.088 Uiso calc R 1 . .
    C C19 0.1011(4) 0.6183(3) 1.0051(3) 0.0409(7) Uani d . 1 . .
    H H19A 0.0249 0.5844 1.0610 0.049 Uiso calc R 1 . .
    H H19B 0.0701 0.6438 0.9419 0.049 Uiso calc R 1 . .
    C C20 0.1103(3) 0.7249(3) 1.0576(3) 0.0407(7) Uani d . 1 . .
    S S2' 0.0919(3) 0.7370(2) 1.18444(19) 0.0656(8) Uani d P 0.300(5) . .
    C C21 0.0919(3) 0.7370(2) 1.18444(19) 0.0656(8) Uani d P 0.700(5) . .
    H H21 0.0762 0.6796 1.2445 0.079 Uiso d P 0.700(5) . .
    C C22 0.1046(5) 0.8587(6) 1.1876(5) 0.0860(17) Uani d . 1 . .
    H H22 0.0993 0.8925 1.2561 0.103 Uiso calc R 1 . .
    C C23 0.1235(5) 0.9205(3) 1.0935(5) 0.0765(14) Uani d . 1 . .
    H H23 0.1310 1.0017 1.0887 0.092 Uiso calc R 1 . .
loop_
    _atom_site_aniso_label
    _atom_site_aniso_U_11
    _atom_site_aniso_U_22
    _atom_site_aniso_U_33
    _atom_site_aniso_U_12
    _atom_site_aniso_U_13
    _atom_site_aniso_U_23
    Ru1 0.04018(15) 0.03358(14) 0.03059(14) -0.01658(10) -0.01405(10) 0.00217(9)
    Cl1 0.0592(5) 0.0374(4) 0.0377(4) -0.0148(3) -0.0163(3) -0.0067(3)
    Cl2 0.0554(5) 0.0370(4) 0.0484(4) -0.0104(3) -0.0204(4) 0.0055(3)
    Cl3 0.0483(4) 0.0661(5) 0.0460(4) -0.0327(4) -0.0158(3) 0.0045(4)
    C1 0.0502(19) 0.064(2) 0.0352(16) -0.0304(17) -0.0113(14) 0.0064(15)
    C2 0.0491(18) 0.057(2) 0.0325(15) -0.0231(16) -0.0090(13) -0.0027(14)
    C3 0.063(2) 0.074(2) 0.0285(15) -0.0371(19) -0.0185(15) 0.0043(15)
    C4 0.059(2) 0.072(2) 0.0411(17) -0.0304(19) -0.0257(16) 0.0210(17)
    C5 0.077(3) 0.0430(18) 0.0461(19) -0.0207(17) -0.0225(18) 0.0171(15)
    C6 0.072(2) 0.0484(19) 0.0451(18) -0.0386(18) -0.0222(17) 0.0124(15)
    C7 0.052(2) 0.115(4) 0.059(2) -0.040(2) -0.0186(18) -0.004(2)
    C8 0.075(4) 0.359(14) 0.081(4) -0.099(6) -0.003(3) -0.044(6)
    C9 0.079(3) 0.136(5) 0.076(3) -0.051(3) -0.040(3) -0.002(3)
    C10 0.072(3) 0.131(5) 0.073(3) -0.032(3) -0.046(2) 0.026(3)
    S1 0.0542(7) 0.0669(8) 0.0728(8) -0.0065(5) -0.0317(6) -0.0088(6)
    C16' 0.0542(7) 0.0669(8) 0.0728(8) -0.0065(5) -0.0317(6) -0.0088(6)
    S2 0.1003(11) 0.0355(6) 0.0966(11) -0.0253(6) -0.0681(9) 0.0179(6)
    C21' 0.1003(11) 0.0355(6) 0.0966(11) -0.0253(6) -0.0681(9) 0.0179(6)
    N1 0.0445(15) 0.0354(14) 0.0491(15) -0.0070(12) -0.0116(12) -0.0012(12)
    N2 0.0473(14) 0.0315(13) 0.0384(13) -0.0116(11) -0.0141(11) 0.0016(10)
    C11 0.0430(16) 0.0340(15) 0.0372(15) -0.0124(13) -0.0158(13) 0.0010(12)
    C12 0.060(2) 0.050(2) 0.0482(19) -0.0202(17) -0.0080(17) 0.0082(16)
    C13 0.060(2) 0.051(2) 0.059(2) -0.0159(18) -0.0004(18) -0.0002(18)
    C14 0.0436(17) 0.0380(17) 0.0561(19) 0.0002(14) -0.0208(15) -0.0042(15)
    C15 0.0430(17) 0.0376(16) 0.0485(18) -0.0077(13) -0.0172(14) 0.0023(14)
    S1' 0.092(2) 0.0512(17) 0.090(2) -0.0105(15) -0.0439(19) -0.0045(15)
    C16 0.092(2) 0.0512(17) 0.090(2) -0.0105(15) -0.0439(19) -0.0045(15)
    C17 0.097(3) 0.053(2) 0.068(3) -0.021(2) -0.023(2) -0.011(2)
    C18 0.095(3) 0.075(3) 0.070(3) -0.038(3) -0.044(3) 0.005(2)
    C19 0.0448(17) 0.0319(15) 0.0511(18) -0.0088(13) -0.0242(14) -0.0002(13)
    C20 0.0374(15) 0.0326(15) 0.0533(18) -0.0059(12) -0.0197(14) -0.0032(13)
    S2' 0.0721(15) 0.0671(15) 0.0606(13) -0.0293(11) -0.0207(11) 0.0003(10)
    C21 0.0721(15) 0.0671(15) 0.0606(13) -0.0293(11) -0.0207(11) 0.0003(10)
    C22 0.060(3) 0.115(4) 0.082(3) -0.020(3) -0.015(2) -0.053(3)
    C23 0.067(3) 0.0316(18) 0.133(5) -0.0068(18) -0.041(3) -0.013(2)
_geom_special_details
;
All e.s.d.'s (except the e.s.d. in the dihedral angle between two l.s. planes)
are estimated using the full covariance matrix. The cell e.s.d.'s are taken
into account individually in the estimation of e.s.d.'s in distances, angles
and torsion angles; correlations between e.s.d.'s in cell parameters are only
used when they are defined by crystal symmetry. An approximate (isotropic)
treatment of cell e.s.d.'s is used for estimating e.s.d.'s involving l.s.
planes.
;
loop_
    _geom_bond_atom_site_label_1
    _geom_bond_atom_site_label_2
    _geom_bond_site_symmetry_2
    _geom_bond_distance
    _geom_bond_publ_flag
    Ru1 C6 . 2.140(3) ?
    Ru1 C2 . 2.154(3) ?
    Ru1 C5 . 2.173(3) ?
    Ru1 C1 . 2.180(3) ?
    Ru1 C3 . 2.191(3) ?
    Ru1 C4 . 2.207(3) ?
    Ru1 Cl1 . 2.4157(11) ?
    Ru1 Cl2 . 2.4329(11) ?
    Ru1 Cl3 . 2.4417(11) ?
    C1 C6 . 1.406(5) ?
    C1 C2 . 1.435(5) ?
    C1 C7 . 1.521(5) ?
    C2 C3 . 1.398(5) ?
    C2 H2 . 0.9600 ?
    C3 C4 . 1.419(6) ?
    C3 H3 . 0.9600 ?
    C4 C5 . 1.422(5) ?
    C4 C10 . 1.495(5) ?
    C5 C6 . 1.421(5) ?
    C5 H5 . 0.9600 ?
    C6 H6 . 0.9600 ?
    C7 C9 . 1.492(6) ?
    C7 C8 . 1.502(7) ?
    C7 H7 . 0.9600 ?
    C8 H8A . 0.9599 ?
    C8 H8B . 0.9599 ?
    C8 H8C . 0.9599 ?
    C9 H9A . 0.9599 ?
    C9 H9B . 0.9599 ?
    C9 H9C . 0.9599 ?
    C10 H10A . 0.9599 ?
    C10 H10B . 0.9599 ?
    C10 H10C . 0.9599 ?
    S1 C15 . 1.700(3) ?
    S2 C20 . 1.647(3) ?
    N1 C11 . 1.307(4) ?
    N1 C13 . 1.458(5) ?
    N1 C14 . 1.462(4) ?
    N2 C11 . 1.302(4) ?
    N2 C19 . 1.460(4) ?
    N2 C12 . 1.466(4) ?
    C11 H11 . 0.9600 ?
    C12 C13 . 1.534(5) ?
    C12 H12A . 0.9600 ?
    C12 H12B . 0.9600 ?
    C13 H13A . 0.9600 ?
    C13 H13B . 0.9600 ?
    C14 C15 . 1.505(5) ?
    C14 H14A . 0.9600 ?
    C14 H14B . 0.9600 ?
    C15 S1' . 1.438(4) ?
    S1' H16 . 0.960(3) ?
    C17 C18 . 1.338(7) ?
    C17 H17 . 0.9600 ?
    C18 H18 . 0.9600 ?
    C19 C20 . 1.495(4) ?
    C19 H19A . 0.9600 ?
    C19 H19B . 0.9600 ?
    C20 S2' . 1.558(4) ?
    S2' H21 . 0.960(2) ?
    C22 C23 . 1.310(7) ?
    C22 H22 . 0.9600 ?
    C23 H23 . 0.9600 ?
loop_
    _geom_angle_atom_site_label_1
    _geom_angle_atom_site_label_2
    _geom_angle_atom_site_label_3
    _geom_angle_site_symmetry_1
    _geom_angle_site_symmetry_3
    _geom_angle
    _geom_angle_publ_flag
    C6 Ru1 C2 . . 68.59(14) ?
    C6 Ru1 C5 . . 38.46(15) ?
    C2 Ru1 C5 . . 80.93(15) ?
    C6 Ru1 C1 . . 37.98(14) ?
    C2 Ru1 C1 . . 38.66(13) ?
    C5 Ru1 C1 . . 69.25(15) ?
    C6 Ru1 C3 . . 81.08(14) ?
    C2 Ru1 C3 . . 37.52(13) ?
    C5 Ru1 C3 . . 68.20(15) ?
    C1 Ru1 C3 . . 69.15(13) ?
    C6 Ru1 C4 . . 68.92(14) ?
    C2 Ru1 C4 . . 68.06(14) ?
    C5 Ru1 C4 . . 37.88(15) ?
    C1 Ru1 C4 . . 81.91(13) ?
    C3 Ru1 C4 . . 37.65(15) ?
    C6 Ru1 Cl1 . . 86.77(10) ?
    C2 Ru1 Cl1 . . 144.83(9) ?
    C5 Ru1 Cl1 . . 95.39(11) ?
    C1 Ru1 Cl1 . . 107.28(10) ?
    C3 Ru1 Cl1 . . 163.52(11) ?
    C4 Ru1 Cl1 . . 126.94(11) ?
    C6 Ru1 Cl2 . . 124.11(11) ?
    C2 Ru1 Cl2 . . 87.76(11) ?
    C5 Ru1 Cl2 . . 162.10(11) ?
    C1 Ru1 Cl2 . . 93.29(10) ?
    C3 Ru1 Cl2 . . 110.15(11) ?
    C4 Ru1 Cl2 . . 146.86(11) ?
    Cl1 Ru1 Cl2 . . 85.88(4) ?
    C6 Ru1 Cl3 . . 147.20(11) ?
    C2 Ru1 Cl3 . . 126.23(9) ?
    C5 Ru1 Cl3 . . 110.17(12) ?
    C1 Ru1 Cl3 . . 164.68(9) ?
    C3 Ru1 Cl3 . . 96.15(10) ?
    C4 Ru1 Cl3 . . 88.90(10) ?
    Cl1 Ru1 Cl3 . . 88.04(4) ?
    Cl2 Ru1 Cl3 . . 87.71(4) ?
    C6 C1 C2 . . 116.7(3) ?
    C6 C1 C7 . . 124.6(4) ?
    C2 C1 C7 . . 118.6(4) ?
    C6 C1 Ru1 . . 69.44(19) ?
    C2 C1 Ru1 . . 69.67(19) ?
    C7 C1 Ru1 . . 128.6(3) ?
    C3 C2 C1 . . 122.3(3) ?
    C3 C2 Ru1 . . 72.69(19) ?
    C1 C2 Ru1 . . 71.67(19) ?
    C3 C2 H2 . . 118.9 ?
    C1 C2 H2 . . 118.9 ?
    Ru1 C2 H2 . . 129.3 ?
    C2 C3 C4 . . 120.1(3) ?
    C2 C3 Ru1 . . 69.79(18) ?
    C4 C3 Ru1 . . 71.78(19) ?
    C2 C3 H3 . . 119.9 ?
    C4 C3 H3 . . 119.9 ?
    Ru1 C3 H3 . . 131.2 ?
    C3 C4 C5 . . 118.9(3) ?
    C3 C4 C10 . . 120.4(4) ?
    C5 C4 C10 . . 120.7(4) ?
    C3 C4 Ru1 . . 70.57(19) ?
    C5 C4 Ru1 . . 69.77(19) ?
    C10 C4 Ru1 . . 129.5(3) ?
    C6 C5 C4 . . 119.9(4) ?
    C6 C5 Ru1 . . 69.50(19) ?
    C4 C5 Ru1 . . 72.4(2) ?
    C6 C5 H5 . . 120.1 ?
    C4 C5 H5 . . 120.1 ?
    Ru1 C5 H5 . . 130.7 ?
    C1 C6 C5 . . 122.1(3) ?
    C1 C6 Ru1 . . 72.58(19) ?
    C5 C6 Ru1 . . 72.0(2) ?
    C1 C6 H6 . . 119.0 ?
    C5 C6 H6 . . 119.0 ?
    Ru1 C6 H6 . . 128.9 ?
    C9 C7 C8 . . 113.3(5) ?
    C9 C7 C1 . . 113.7(4) ?
    C8 C7 C1 . . 109.7(4) ?
    C9 C7 H7 . . 106.5 ?
    C8 C7 H7 . . 106.5 ?
    C1 C7 H7 . . 106.5 ?
    C7 C8 H8A . . 109.5 ?
    C7 C8 H8B . . 109.5 ?
    H8A C8 H8B . . 109.5 ?
    C7 C8 H8C . . 109.5 ?
    H8A C8 H8C . . 109.5 ?
    H8B C8 H8C . . 109.5 ?
    C7 C9 H9A . . 109.5 ?
    C7 C9 H9B . . 109.5 ?
    H9A C9 H9B . . 109.5 ?
    C7 C9 H9C . . 109.5 ?
    H9A C9 H9C . . 109.5 ?
    H9B C9 H9C . . 109.5 ?
    C4 C10 H10A . . 109.5 ?
    C4 C10 H10B . . 109.5 ?
    H10A C10 H10B . . 109.5 ?
    C4 C10 H10C . . 109.5 ?
    H10A C10 H10C . . 109.5 ?
    H10B C10 H10C . . 109.5 ?
    C11 N1 C13 . . 110.3(3) ?
    C11 N1 C14 . . 125.0(3) ?
    C13 N1 C14 . . 123.6(3) ?
    C11 N2 C19 . . 126.2(3) ?
    C11 N2 C12 . . 110.5(3) ?
    C19 N2 C12 . . 123.3(3) ?
    N2 C11 N1 . . 113.6(3) ?
    N2 C11 H11 . . 123.2 ?
    N1 C11 H11 . . 123.2 ?
    N2 C12 C13 . . 102.5(3) ?
    N2 C12 H12A . . 111.3 ?
    C13 C12 H12A . . 111.3 ?
    N2 C12 H12B . . 111.3 ?
    C13 C12 H12B . . 111.3 ?
    H12A C12 H12B . . 109.2 ?
    N1 C13 C12 . . 103.2(3) ?
    N1 C13 H13A . . 111.1 ?
    C12 C13 H13A . . 111.1 ?
    N1 C13 H13B . . 111.1 ?
    C12 C13 H13B . . 111.1 ?
    H13A C13 H13B . . 109.1 ?
    N1 C14 C15 . . 112.6(3) ?
    N1 C14 H14A . . 109.1 ?
    C15 C14 H14A . . 109.1 ?
    N1 C14 H14B . . 109.1 ?
    C15 C14 H14B . . 109.1 ?
    H14A C14 H14B . . 107.8 ?
    S1' C15 C14 . . 126.7(3) ?
    S1' C15 S1 . . 112.4(3) ?
    C14 C15 S1 . . 120.8(2) ?
    C15 S1' H16 . . 126.4(3) ?
    C18 C17 H17 . . 122.6 ?
    C17 C18 H18 . . 123.4 ?
    N2 C19 C20 . . 112.8(3) ?
    N2 C19 H19A . . 109.0 ?
    C20 C19 H19A . . 109.0 ?
    N2 C19 H19B . . 109.0 ?
    C20 C19 H19B . . 109.0 ?
    H19A C19 H19B . . 107.8 ?
    C19 C20 S2' . . 125.7(3) ?
    C19 C20 S2 . . 122.6(3) ?
    S2' C20 S2 . . 111.7(2) ?
    C20 S2' H21 . . 129.3(2) ?
    C23 C22 H22 . . 121.2 ?
    C22 C23 H23 . . 122.8 ?
loop_
    _geom_torsion_atom_site_label_1
    _geom_torsion_atom_site_label_2
    _geom_torsion_atom_site_label_3
    _geom_torsion_atom_site_label_4
    _geom_torsion_site_symmetry_1
    _geom_torsion_site_symmetry_2
    _geom_torsion_site_symmetry_3
    _geom_torsion_site_symmetry_4
    _geom_torsion
    _geom_torsion_publ_flag
    C2 Ru1 C1 C6 . . . . 130.7(3) ?
    C5 Ru1 C1 C6 . . . . 28.9(2) ?
    C3 Ru1 C1 C6 . . . . 102.6(2) ?
    C4 Ru1 C1 C6 . . . . 65.9(2) ?
    Cl1 Ru1 C1 C6 . . . . -60.4(2) ?
    Cl2 Ru1 C1 C6 . . . . -147.07(19) ?
    Cl3 Ru1 C1 C6 . . . . 119.6(4) ?
    C6 Ru1 C1 C2 . . . . -130.7(3) ?
    C5 Ru1 C1 C2 . . . . -101.8(2) ?
    C3 Ru1 C1 C2 . . . . -28.1(2) ?
    C4 Ru1 C1 C2 . . . . -64.8(2) ?
    Cl1 Ru1 C1 C2 . . . . 168.98(18) ?
    Cl2 Ru1 C1 C2 . . . . 82.3(2) ?
    Cl3 Ru1 C1 C2 . . . . -11.0(5) ?
    C6 Ru1 C1 C7 . . . . 118.5(4) ?
    C2 Ru1 C1 C7 . . . . -110.9(4) ?
    C5 Ru1 C1 C7 . . . . 147.4(4) ?
    C3 Ru1 C1 C7 . . . . -138.9(4) ?
    C4 Ru1 C1 C7 . . . . -175.6(4) ?
    Cl1 Ru1 C1 C7 . . . . 58.1(4) ?
    Cl2 Ru1 C1 C7 . . . . -28.6(4) ?
    Cl3 Ru1 C1 C7 . . . . -121.9(4) ?
    C6 C1 C2 C3 . . . . 1.9(5) ?
    C7 C1 C2 C3 . . . . 178.4(3) ?
    Ru1 C1 C2 C3 . . . . 54.6(3) ?
    C6 C1 C2 Ru1 . . . . -52.7(3) ?
    C7 C1 C2 Ru1 . . . . 123.8(3) ?
    C6 Ru1 C2 C3 . . . . -103.7(2) ?
    C5 Ru1 C2 C3 . . . . -65.8(2) ?
    C1 Ru1 C2 C3 . . . . -133.8(3) ?
    C4 Ru1 C2 C3 . . . . -28.7(2) ?
    Cl1 Ru1 C2 C3 . . . . -152.29(18) ?
    Cl2 Ru1 C2 C3 . . . . 128.1(2) ?
    Cl3 Ru1 C2 C3 . . . . 42.6(3) ?
    C6 Ru1 C2 C1 . . . . 30.1(2) ?
    C5 Ru1 C2 C1 . . . . 68.0(2) ?
    C3 Ru1 C2 C1 . . . . 133.8(3) ?
    C4 Ru1 C2 C1 . . . . 105.1(2) ?
    Cl1 Ru1 C2 C1 . . . . -18.5(3) ?
    Cl2 Ru1 C2 C1 . . . . -98.1(2) ?
    Cl3 Ru1 C2 C1 . . . . 176.40(17) ?
    C1 C2 C3 C4 . . . . -0.9(5) ?
    Ru1 C2 C3 C4 . . . . 53.2(3) ?
    C1 C2 C3 Ru1 . . . . -54.1(3) ?
    C6 Ru1 C3 C2 . . . . 66.3(2) ?
    C5 Ru1 C3 C2 . . . . 104.0(2) ?
    C1 Ru1 C3 C2 . . . . 28.8(2) ?
    C4 Ru1 C3 C2 . . . . 133.2(3) ?
    Cl1 Ru1 C3 C2 . . . . 109.2(4) ?
    Cl2 Ru1 C3 C2 . . . . -56.9(2) ?
    Cl3 Ru1 C3 C2 . . . . -146.7(2) ?
    C6 Ru1 C3 C4 . . . . -66.9(2) ?
    C2 Ru1 C3 C4 . . . . -133.2(3) ?
    C5 Ru1 C3 C4 . . . . -29.1(2) ?
    C1 Ru1 C3 C4 . . . . -104.3(2) ?
    Cl1 Ru1 C3 C4 . . . . -23.9(5) ?
    Cl2 Ru1 C3 C4 . . . . 169.95(18) ?
    Cl3 Ru1 C3 C4 . . . . 80.1(2) ?
    C2 C3 C4 C5 . . . . -0.2(5) ?
    Ru1 C3 C4 C5 . . . . 52.1(3) ?
    C2 C3 C4 C10 . . . . -177.4(3) ?
    Ru1 C3 C4 C10 . . . . -125.1(3) ?
    C2 C3 C4 Ru1 . . . . -52.3(3) ?
    C6 Ru1 C4 C3 . . . . 103.2(2) ?
    C2 Ru1 C4 C3 . . . . 28.6(2) ?
    C5 Ru1 C4 C3 . . . . 132.6(3) ?
    C1 Ru1 C4 C3 . . . . 66.1(2) ?
    Cl1 Ru1 C4 C3 . . . . 171.72(16) ?
    Cl2 Ru1 C4 C3 . . . . -17.4(3) ?
    Cl3 Ru1 C4 C3 . . . . -101.6(2) ?
    C6 Ru1 C4 C5 . . . . -29.4(2) ?
    C2 Ru1 C4 C5 . . . . -103.9(2) ?
    C1 Ru1 C4 C5 . . . . -66.4(2) ?
    C3 Ru1 C4 C5 . . . . -132.6(3) ?
    Cl1 Ru1 C4 C5 . . . . 39.2(3) ?
    Cl2 Ru1 C4 C5 . . . . -150.0(2) ?
    Cl3 Ru1 C4 C5 . . . . 125.9(2) ?
    C6 Ru1 C4 C10 . . . . -143.0(5) ?
    C2 Ru1 C4 C10 . . . . 142.5(5) ?
    C5 Ru1 C4 C10 . . . . -113.6(5) ?
    C1 Ru1 C4 C10 . . . . 180.0(5) ?
    C3 Ru1 C4 C10 . . . . 113.8(5) ?
    Cl1 Ru1 C4 C10 . . . . -74.4(5) ?
    Cl2 Ru1 C4 C10 . . . . 96.4(4) ?
    Cl3 Ru1 C4 C10 . . . . 12.3(4) ?
    C3 C4 C5 C6 . . . . 0.2(5) ?
    C10 C4 C5 C6 . . . . 177.4(3) ?
    Ru1 C4 C5 C6 . . . . 52.7(3) ?
    C3 C4 C5 Ru1 . . . . -52.5(3) ?
    C10 C4 C5 Ru1 . . . . 124.7(3) ?
    C2 Ru1 C5 C6 . . . . -66.8(2) ?
    C1 Ru1 C5 C6 . . . . -28.6(2) ?
    C3 Ru1 C5 C6 . . . . -103.6(2) ?
    C4 Ru1 C5 C6 . . . . -132.6(3) ?
    Cl1 Ru1 C5 C6 . . . . 77.9(2) ?
    Cl2 Ru1 C5 C6 . . . . -15.4(5) ?
    Cl3 Ru1 C5 C6 . . . . 167.78(19) ?
    C6 Ru1 C5 C4 . . . . 132.6(3) ?
    C2 Ru1 C5 C4 . . . . 65.7(2) ?
    C1 Ru1 C5 C4 . . . . 104.0(2) ?
    C3 Ru1 C5 C4 . . . . 29.0(2) ?
    Cl1 Ru1 C5 C4 . . . . -149.5(2) ?
    Cl2 Ru1 C5 C4 . . . . 117.2(3) ?
    Cl3 Ru1 C5 C4 . . . . -59.6(2) ?
    C2 C1 C6 C5 . . . . -1.9(5) ?
    C7 C1 C6 C5 . . . . -178.1(3) ?
    Ru1 C1 C6 C5 . . . . -54.7(3) ?
    C2 C1 C6 Ru1 . . . . 52.8(3) ?
    C7 C1 C6 Ru1 . . . . -123.4(3) ?
    C4 C5 C6 C1 . . . . 0.9(5) ?
    Ru1 C5 C6 C1 . . . . 54.9(3) ?
    C4 C5 C6 Ru1 . . . . -54.0(3) ?
    C2 Ru1 C6 C1 . . . . -30.6(2) ?
    C5 Ru1 C6 C1 . . . . -133.4(3) ?
    C3 Ru1 C6 C1 . . . . -67.4(2) ?
    C4 Ru1 C6 C1 . . . . -104.4(2) ?
    Cl1 Ru1 C6 C1 . . . . 123.77(19) ?
    Cl2 Ru1 C6 C1 . . . . 41.0(2) ?
    Cl3 Ru1 C6 C1 . . . . -154.91(17) ?
    C2 Ru1 C6 C5 . . . . 102.8(2) ?
    C1 Ru1 C6 C5 . . . . 133.4(3) ?
    C3 Ru1 C6 C5 . . . . 66.0(2) ?
    C4 Ru1 C6 C5 . . . . 29.0(2) ?
    Cl1 Ru1 C6 C5 . . . . -102.8(2) ?
    Cl2 Ru1 C6 C5 . . . . 174.34(18) ?
    Cl3 Ru1 C6 C5 . . . . -21.5(3) ?
    C6 C1 C7 C9 . . . . 15.6(6) ?
    C2 C1 C7 C9 . . . . -160.6(4) ?
    Ru1 C1 C7 C9 . . . . -74.7(5) ?
    C6 C1 C7 C8 . . . . -112.5(6) ?
    C2 C1 C7 C8 . . . . 71.4(6) ?
    Ru1 C1 C7 C8 . . . . 157.2(5) ?
    C19 N2 C11 N1 . . . . 178.8(3) ?
    C12 N2 C11 N1 . . . . 0.4(4) ?
    C13 N1 C11 N2 . . . . 0.0(4) ?
    C14 N1 C11 N2 . . . . -168.6(3) ?
    C11 N2 C12 C13 . . . . -0.6(4) ?
    C19 N2 C12 C13 . . . . -179.1(3) ?
    C11 N1 C13 C12 . . . . -0.4(4) ?
    C14 N1 C13 C12 . . . . 168.4(3) ?
    N2 C12 C13 N1 . . . . 0.6(4) ?
    C11 N1 C14 C15 . . . . 93.3(4) ?
    C13 N1 C14 C15 . . . . -73.9(4) ?
    N1 C14 C15 S1' . . . . 143.0(3) ?
    N1 C14 C15 S1 . . . . -40.9(4) ?
    C11 N2 C19 C20 . . . . 109.6(4) ?
    C12 N2 C19 C20 . . . . -72.2(4) ?
    N2 C19 C20 S2' . . . . -84.8(4) ?
    N2 C19 C20 S2 . . . . 98.6(3) ?
loop_
    _geom_hbond_atom_site_label_D
    _geom_hbond_atom_site_label_H
    _geom_hbond_atom_site_label_A
    _geom_hbond_site_symmetry_A
    _geom_hbond_distance_DH
    _geom_hbond_distance_HA
    _geom_hbond_distance_DA
    _geom_hbond_angle_DHA
    C11 H11 Cl1 2_567 0.96 2.62 3.450(4) 144
    C14 H14A Cl1 2_567 0.96 2.82 3.553(4) 134
    C19 H19A Cl2 2_567 0.96 2.81 3.671(4) 150
    C23 H23 Cl1 2_577 0.96 2.66 3.549(4) 154
    C14 H14B Cg2 2_667 0.96 2.83 3.784(5) 171
    C19 H19B Cl1 1_555 0.96 2.86 3.759(5) 157
