# Supplementary material for: 1,3-Bis(2-thienylmeth­yl)-4,5-dihydro­imidazolium trichlorido(η6-p-cymene)ruthenate(II)
Source: Acta Crystallogr Sect E Struct Rep Online. 2009 Jan 10;65(Pt 2):m165–6. doi: 10.1107/S1600536809000464 (PMC2968218; doi:10.1107/S1600536809000464)
Supplement: Supplementary file 2 [file e-65-0m165-Isup2.hkl]

# 
# h,k,l, Fc-squared, Fo-squared, sigma(Fo-squared) and status flag 
# 
data_I
_shelx_title ' N1259 in P-1' 
_shelx_refln_list_code          4 
_shelx_F_calc_maximum      148.83 
_exptl_crystal_F_000       616.00 
_reflns_d_resolution_high  0.8362 
 
loop_ 
 _symmetry_equiv_pos_as_xyz 
 'x, y, z' 
 '-x, -y, -z' 
 
_cell_length_a     9.9095 
_cell_length_b    11.6004 
_cell_length_c    12.6594 
_cell_angle_alpha  84.949 
_cell_angle_beta   67.051 
_cell_angle_gamma  74.136 
 
_shelx_F_squared_multiplier     1.000 
 
loop_ 
 _refln_index_h 
 _refln_index_k 
 _refln_index_l 
 _refln_F_squared_calc 
 _refln_F_squared_meas 
 _refln_F_squared_sigma 
 _refln_observed_status 
   2   0   0     7262.81     7062.87    144.50 o 
   3   0   0      596.78      485.61     13.77 o 
   4   0   0      267.55      206.97     10.08 o 
   5   0   0     1813.93     1716.19     18.37 o 
   6   0   0      397.32      407.96      9.54 o 
   7   0   0      137.12      160.09      8.52 o 
   8   0   0      206.89      201.40     10.40 o 
   9   0   0       34.53       30.46      9.04 o 
  10   0   0        9.36        8.57      2.58 o 
 -10   1   0       75.66       73.20      8.54 o 
  -9   1   0      391.35      364.62     11.84 o 
  -8   1   0      304.94      304.94     12.39 o 
  -7   1   0      423.00      408.53     11.28 o 
  -6   1   0      703.62      753.25     12.74 o 
  -5   1   0     2308.54     2376.08     27.56 o 
  -4   1   0       35.63       48.42      6.07 o 
  -3   1   0     2002.75     1909.24     23.10 o 
  -2   1   0      630.68      649.71     24.79 o 
  -1   1   0      351.79      338.32      7.31 o 
   2   1   0      573.49      679.78     25.79 o 
   3   1   0      288.36      192.28     33.55 o 
   4   1   0     5752.78     5839.01     42.11 o 
   5   1   0     7038.04     7344.53     50.45 o 
   6   1   0       29.91       22.41      6.35 o 
   7   1   0      220.94      264.73      9.14 o 
   8   1   0     1653.65     1689.15     26.79 o 
   9   1   0      180.08      176.98     10.73 o 
  10   1   0       86.05       82.53      7.86 o 
 -10   2   0       82.91       84.78      9.98 o 
  -9   2   0      367.96      379.22     11.65 o 
  -8   2   0      414.65      440.41     11.87 o 
  -7   2   0      326.65      324.27     10.14 o 
  -6   2   0      926.85      932.55     12.68 o 
  -5   2   0      867.26      827.97     10.76 o 
  -4   2   0      444.33      358.71      8.79 o 
  -3   2   0      945.88      902.46     16.91 o 
  -2   2   0     2986.84     2801.87     32.80 o 
  -1   2   0     8487.02     8466.49    100.23 o 
   1   2   0     9110.29     8141.24     69.95 o 
   2   2   0      648.66      770.27     59.71 o 
   3   2   0     1798.21     1607.97     48.43 o 
   4   2   0       49.94       29.12      7.88 o 
   5   2   0      622.75      624.97     15.01 o 
   6   2   0       10.27        3.57      6.12 o 
   7   2   0       93.47       76.42      8.54 o 
   8   2   0      807.22      808.88     35.17 o 
   9   2   0      186.72      195.78     10.99 o 
  10   2   0       58.30       54.59      9.12 o 
  -9   3   0       70.01       55.59      5.31 o 
  -8   3   0        8.54        2.82      2.14 o 
  -7   3   0       17.47        9.73      2.53 o 
  -6   3   0      484.18      486.35      8.90 o 
  -5   3   0     1698.73     1662.40     19.94 o 
  -4   3   0     1355.94     1399.17     13.24 o 
  -3   3   0        7.52       31.65      3.61 o 
  -2   3   0      108.57      103.10      3.70 o 
  -1   3   0       21.10       13.98      7.34 o 
   0   3   0      144.96      119.41     14.06 o 
   2   3   0    14162.12    12732.22    155.00 o 
   3   3   0    11985.96    11132.13    107.59 o 
   4   3   0     7473.73     7460.46     50.27 o 
   5   3   0     5767.96     5861.90     42.98 o 
   6   3   0     2018.73     2092.57     22.83 o 
   7   3   0      600.09      616.68     15.72 o 
   8   3   0      177.81      172.50     16.76 o 
   9   3   0        2.87        1.79      6.08 o 
  10   3   0        0.31        0.62      4.23 o 
  -9   4   0      365.87      374.25     24.21 o 
  -8   4   0      198.37      210.33      7.50 o 
  -7   4   0        8.32        3.65      1.52 o 
  -6   4   0     1323.93     1385.14     18.24 o 
  -5   4   0       66.75       76.31      3.60 o 
  -4   4   0       55.87       61.42      5.02 o 
  -3   4   0      495.78      482.25      5.39 o 
  -2   4   0     1002.26      935.31     10.73 o 
  -1   4   0       18.21        3.90      6.20 o 
   0   4   0       91.74       44.12      5.94 o 
   2   4   0      267.59      239.04     22.34 o 
   3   4   0      960.56      993.90     16.74 o 
   4   4   0     2082.53     1978.64     26.13 o 
   5   4   0      961.62      976.51     20.78 o 
   6   4   0     3504.20     3662.71     31.78 o 
   7   4   0     2257.23     2361.91     34.97 o 
   8   4   0     1232.68     1296.70     27.24 o 
   9   4   0      112.50       88.22     10.38 o 
  10   4   0       67.96       54.72     19.88 o 
  -8   5   0       19.91       16.39      6.34 o 
  -7   5   0        4.16        3.42      5.10 o 
  -6   5   0      250.81      273.26     12.12 o 
  -5   5   0     2312.30     2356.77     25.25 o 
  -4   5   0      252.33      314.24      8.64 o 
  -3   5   0     1204.40     1178.38     10.41 o 
  -2   5   0     1100.04      884.56     11.14 o 
  -1   5   0     8562.22     8677.02     72.57 o 
   0   5   0      239.25      199.53      7.10 o 
   2   5   0     9294.67     8714.97     82.46 o 
   3   5   0     2786.03     2873.85     50.72 o 
   4   5   0       79.77       84.82     10.68 o 
   5   5   0       97.36       62.05      9.43 o 
   6   5   0      266.12      293.94     10.45 o 
   7   5   0        1.16        5.63      6.14 o 
   8   5   0      128.97      133.71     12.78 o 
   9   5   0       14.86       14.30      5.76 o 
  10   5   0       12.83        4.08      4.59 o 
  -8   6   0      249.50      248.20     14.97 o 
  -7   6   0      394.54      397.63     33.80 o 
  -6   6   0      442.04      459.00     14.49 o 
  -5   6   0       63.96       73.63      8.03 o 
  -4   6   0       72.15       65.74      7.19 o 
  -3   6   0      169.45      152.86      4.84 o 
  -2   6   0      880.67      951.92     17.44 o 
  -1   6   0     6105.25     6126.39    116.32 o 
   0   6   0     3098.17     3398.47     25.91 o 
   3   6   0     2097.35     1927.37     36.43 o 
   4   6   0      396.13      384.93     16.24 o 
   5   6   0      829.03      863.26     17.93 o 
   6   6   0     1982.40     1993.68     27.81 o 
   7   6   0     4367.58     4712.96     65.01 o 
   8   6   0      773.19      809.08     18.96 o 
   9   6   0      249.84      257.84     32.70 o 
  10   6   0      234.84      223.62     27.52 o 
  -7   7   0      244.10      268.91     13.49 o 
  -6   7   0      562.76      582.10     43.56 o 
  -5   7   0      344.35      345.22     20.93 o 
  -4   7   0     1246.63     1325.64     26.00 o 
  -3   7   0      461.72      503.53      8.40 o 
  -2   7   0      961.45      878.14     12.65 o 
  -1   7   0      133.04      117.27      5.58 o 
   0   7   0       11.52       12.08      3.43 o 
   1   7   0      240.04      282.44      7.91 o 
   3   7   0        1.61       -8.10      8.42 o 
   4   7   0        7.43        4.74      7.00 o 
   5   7   0      226.14      211.40     13.89 o 
   6   7   0       84.61       65.18      7.79 o 
   7   7   0      699.48      735.66     17.53 o 
   8   7   0      793.46      852.30     20.62 o 
   9   7   0      142.85      129.64     12.40 o 
  10   7   0      424.48      393.51     39.79 o 
  -6   8   0       36.97       36.92      7.11 o 
  -5   8   0       24.77       28.80     12.28 o 
  -4   8   0       91.97       87.10      6.35 o 
  -3   8   0     1674.66     1774.45     21.84 o 
  -2   8   0      968.35     1052.84     14.38 o 
  -1   8   0      571.35      576.24     11.66 o 
   0   8   0      375.35      360.25      9.13 o 
   1   8   0      367.10      386.83     18.48 o 
   3   8   0      858.66      849.74     22.28 o 
   4   8   0     1807.59     1932.62     38.66 o 
   5   8   0     1664.54     1735.57     50.15 o 
   6   8   0     2806.98     3146.53     65.57 o 
   7   8   0      676.01      693.28     15.81 o 
   8   8   0      137.97      133.93     11.91 o 
   9   8   0      125.22       80.23     12.95 o 
  10   8   0        3.59       -0.21      3.35 o 
  -6   9   0        1.09        9.22      6.85 o 
  -5   9   0       16.06       20.90      5.90 o 
  -4   9   0      242.47      261.69     10.92 o 
  -3   9   0      256.51      271.50      8.61 o 
  -2   9   0      230.23      217.54     13.68 o 
  -1   9   0      807.87      839.37     14.43 o 
   0   9   0      201.49      175.37     16.48 o 
   1   9   0      331.12      351.98      9.81 o 
   2   9   0     2332.18     2503.62     29.70 o 
   3   9   0     1457.83     1525.13     45.32 o 
   4   9   0     1380.71     1500.87     35.24 o 
   5   9   0      928.59      924.63     26.32 o 
   6   9   0      690.23      726.33     21.07 o 
   7   9   0      288.02      274.71     16.07 o 
   8   9   0      316.05      310.35     17.82 o 
   9   9   0      297.11      287.37     13.21 o 
  -5  10   0       15.95       23.83     11.01 o 
  -4  10   0      354.55      345.18     10.77 o 
  -3  10   0     1291.31     1279.14     23.34 o 
  -2  10   0     1619.24     1818.85     44.55 o 
  -1  10   0     1466.27     1487.87     24.43 o 
   0  10   0      381.55      382.62     13.60 o 
   1  10   0      288.98      304.49     10.19 o 
   2  10   0      154.56      135.11      7.16 o 
   3  10   0       86.97       62.09      8.30 o 
   4  10   0       58.04       55.77     15.67 o 
   5  10   0        0.46        8.39      5.87 o 
   6  10   0        0.34       -5.39      7.40 o 
   7  10   0        0.52       10.22      7.26 o 
   8  10   0       96.40       81.30     11.97 o 
   9  10   0       10.78       15.28      9.46 o 
  -4  11   0        1.56        1.46      1.03 o 
  -3  11   0        4.06        1.81      2.68 o 
  -2  11   0      103.45      106.04      7.76 o 
  -1  11   0      159.94      153.02      7.47 o 
   0  11   0      311.30      331.83     10.96 o 
   1  11   0      670.78      681.04     14.18 o 
   2  11   0     2322.92     2434.17     29.60 o 
   3  11   0      451.12      465.79     15.90 o 
   4  11   0      524.33      518.78     14.58 o 
   5  11   0      209.80      206.51     34.71 o 
   6  11   0      383.87      391.00     18.19 o 
   7  11   0       72.49       78.05     10.00 o 
   8  11   0      270.00      288.63     17.90 o 
  -2  12   0       29.17       22.84      4.78 o 
  -1  12   0        3.84        1.43      3.17 o 
   0  12   0      116.56      101.26     11.83 o 
   1  12   0      126.18      124.39     12.83 o 
   2  12   0        0.02        3.15      3.37 o 
   3  12   0       13.57       10.04      3.31 o 
   4  12   0       11.22        6.68      4.01 o 
   5  12   0      144.91      150.08     13.43 o 
   6  12   0      562.06      561.54     24.91 o 
   7  12   0      427.32      404.55     18.21 o 
   0  13   0      364.06      344.95     14.06 o 
   1  13   0      758.69      725.81     20.59 o 
   2  13   0      606.50      562.01     17.89 o 
   3  13   0      540.39      526.47     13.94 o 
   4  13   0      375.93      355.28     11.18 o 
   5  13   0      365.79      357.72     24.98 o 
   6  13   0       24.63       14.22      4.95 o 
  -5 -13   1       57.82       55.61      9.88 o 
  -4 -13   1       64.97       57.16      6.09 o 
  -3 -13   1      216.33      195.80      9.63 o 
  -2 -13   1        4.50        5.57      3.19 o 
  -1 -13   1       15.57        8.39      4.00 o 
   0 -13   1       66.91       61.31      6.33 o 
  -7 -12   1        8.43        8.13      8.13 o 
  -6 -12   1        2.13        6.55      3.35 o 
  -5 -12   1      344.90      305.63     16.25 o 
  -4 -12   1      229.98      203.51     14.53 o 
  -3 -12   1      558.17      563.40     12.43 o 
  -2 -12   1     1216.19     1256.90     19.61 o 
  -1 -12   1     1562.89     1615.62     22.00 o 
   0 -12   1      371.81      402.43     12.48 o 
   1 -12   1        1.04       -4.12      3.27 o 
   2 -12   1        2.05        1.58      3.12 o 
  -8 -11   1       43.68       26.91     10.05 o 
  -7 -11   1       23.90       25.81      6.68 o 
  -6 -11   1       25.08       24.64      7.19 o 
  -5 -11   1      141.00      127.63     12.08 o 
  -4 -11   1       95.90      110.09     10.53 o 
  -3 -11   1      290.65      304.13     15.24 o 
  -2 -11   1      334.76      341.30     11.52 o 
  -1 -11   1     1254.55     1316.41     21.32 o 
   0 -11   1     1699.85     1851.00     46.05 o 
   1 -11   1      880.30      870.47     17.11 o 
   2 -11   1      575.54      611.00     15.69 o 
   3 -11   1      408.00      424.89     35.91 o 
   4 -11   1       27.33       18.84      4.09 o 
  -8 -10   1      223.84      232.80     16.97 o 
  -7 -10   1      542.98      538.94     21.55 o 
  -6 -10   1     1036.91     1108.38     45.27 o 
  -5 -10   1       32.82       27.15      8.11 o 
  -4 -10   1       34.29       25.19      7.03 o 
  -3 -10   1      259.57      257.37     14.00 o 
  -2 -10   1        4.53        0.79      3.78 o 
  -1 -10   1        4.08        1.73      3.71 o 
   0 -10   1      210.32      174.65      8.35 o 
   1 -10   1        0.76       -2.05      3.77 o 
   2 -10   1       80.08       73.24      6.70 o 
   3 -10   1       81.10       78.00      6.27 o 
   4 -10   1      110.53      105.64     10.16 o 
   5 -10   1      146.75      134.32      9.95 o 
  -9  -9   1      675.47      660.20     17.67 o 
  -8  -9   1      446.80      448.07     20.02 o 
  -7  -9   1     1021.38      969.39     39.37 o 
  -6  -9   1     1546.12     1670.48     41.34 o 
  -5  -9   1     1157.30     1232.04     35.41 o 
  -4  -9   1        2.97        2.24      5.60 o 
  -3  -9   1      315.68      332.39     11.59 o 
  -2  -9   1      465.00      502.77     17.82 o 
  -1  -9   1      314.39      290.30      9.11 o 
   0  -9   1      436.82      459.29     11.42 o 
   1  -9   1     1767.85     1923.23     30.19 o 
   2  -9   1     1105.18     1157.39     23.93 o 
   3  -9   1      151.61      147.50      8.34 o 
   4  -9   1      138.86      138.60     11.99 o 
   5  -9   1       13.06        9.50      2.71 o 
   6  -9   1       20.43       18.96      6.60 o 
  -9  -8   1       15.08       10.91      4.71 o 
  -8  -8   1       17.02       14.88      4.77 o 
  -7  -8   1      135.51      116.84      9.09 o 
  -6  -8   1        6.08       14.60      8.95 o 
  -5  -8   1      469.02      497.12     44.56 o 
  -4  -8   1      573.20      591.69     22.37 o 
  -3  -8   1      241.92      232.66     23.90 o 
  -2  -8   1      648.70      695.10     19.40 o 
  -1  -8   1      895.42      822.08     12.98 o 
   0  -8   1        9.19        3.38      3.65 o 
   1  -8   1       90.62      102.05      5.60 o 
   2  -8   1      856.20      857.64     43.91 o 
   3  -8   1      555.30      515.26     12.01 o 
   4  -8   1      671.03      710.68     21.63 o 
   5  -8   1     1133.17     1173.86     18.59 o 
   6  -8   1      598.69      664.37     17.68 o 
   7  -8   1       99.97       91.56      8.88 o 
 -10  -7   1      338.97      315.77     32.69 o 
  -9  -7   1      364.87      332.48     32.53 o 
  -8  -7   1      788.34      772.77     30.10 o 
  -7  -7   1      895.17      936.70     36.88 o 
  -6  -7   1     2212.67     2330.05     42.70 o 
  -5  -7   1      186.26      193.38     15.08 o 
  -4  -7   1        8.14        8.81      9.01 o 
  -3  -7   1      176.12      168.50     25.39 o 
  -2  -7   1     1131.66     1055.97     23.04 o 
  -1  -7   1     1173.93     1153.45     22.11 o 
   0  -7   1      408.69      423.97      9.09 o 
   1  -7   1     1157.93     1252.76     16.76 o 
   2  -7   1      240.15      203.86     11.89 o 
   3  -7   1      392.70      380.20      7.74 o 
   4  -7   1      242.06      234.40      8.01 o 
   5  -7   1      342.81      338.82      9.15 o 
   6  -7   1      400.73      403.25     13.69 o 
   7  -7   1      351.30      377.83     14.97 o 
 -10  -6   1        0.39       -6.06      5.47 o 
  -9  -6   1       25.34       26.18      6.76 o 
  -8  -6   1       13.22       10.06      7.58 o 
  -7  -6   1       95.72      111.63     12.34 o 
  -6  -6   1      354.11      328.43     15.55 o 
  -5  -6   1     1124.31     1175.72     17.92 o 
  -4  -6   1     2660.29     2602.11     40.18 o 
  -3  -6   1     7864.24     7818.04     88.47 o 
  -2  -6   1     9842.21    10521.39     59.16 o 
  -1  -6   1     6659.13     6846.57     64.02 o 
   0  -6   1     1748.95     1867.48     21.62 o 
   1  -6   1       85.28       74.05      5.11 o 
   2  -6   1     1259.55     1340.69     16.41 o 
   3  -6   1      350.21      300.37      8.40 o 
   4  -6   1       58.78       73.71      4.27 o 
   5  -6   1      242.40      262.57      6.36 o 
   6  -6   1      537.64      554.41     14.55 o 
   7  -6   1       31.15       22.43      8.50 o 
   8  -6   1        1.93       11.34      8.81 o 
 -10  -5   1       45.10       24.29     11.41 o 
  -9  -5   1      242.15      219.46     14.35 o 
  -8  -5   1     1166.62     1229.92     35.44 o 
  -7  -5   1     1534.46     1590.75     32.83 o 
  -6  -5   1      113.91      114.70     10.79 o 
  -5  -5   1      139.14      137.97     11.56 o 
  -4  -5   1      350.76      312.74     12.55 o 
  -3  -5   1      322.49      348.89     27.05 o 
  -2  -5   1     1082.03     1024.88     24.03 o 
  -1  -5   1     1007.79     1058.14     24.54 o 
   0  -5   1     2419.65     2569.87     22.55 o 
   1  -5   1       19.89        0.68      3.79 o 
   2  -5   1     1705.99     1693.81     26.59 o 
   3  -5   1      299.04      285.72      5.00 o 
   4  -5   1      411.54      430.33      7.02 o 
   5  -5   1       34.21       32.23      2.94 o 
   6  -5   1      589.11      649.69     13.23 o 
   7  -5   1     1012.37      976.55     21.85 o 
   8  -5   1      174.09      180.69      9.02 o 
   9  -5   1      163.38      145.93      9.23 o 
 -10  -4   1       58.52       38.48      6.83 o 
  -9  -4   1       11.64        4.70      5.27 o 
  -8  -4   1      367.10      367.45     20.22 o 
  -7  -4   1     1595.82     1623.14     26.84 o 
  -6  -4   1      934.42      860.32     17.18 o 
  -5  -4   1     1966.31     1998.52     36.54 o 
  -4  -4   1     9575.77     9562.36     48.03 o 
  -3  -4   1     7665.10     7745.16     67.24 o 
  -2  -4   1     2376.74     2317.52     33.07 o 
  -1  -4   1        7.44        4.07      8.02 o 
   0  -4   1       30.42       12.48     68.87 o 
   1  -4   1     1002.95      946.63     13.67 o 
   2  -4   1      284.02      380.79      6.44 o 
   3  -4   1       57.93       49.13      5.34 o 
   4  -4   1     1517.43     1548.65     13.81 o 
   5  -4   1        6.58        5.07      1.90 o 
   6  -4   1      370.15      343.99      7.60 o 
   7  -4   1      144.35      120.72     10.68 o 
   8  -4   1      130.01      145.69      6.52 o 
   9  -4   1      139.05      144.11      6.11 o 
 -10  -3   1        7.89        6.70      3.52 o 
  -9  -3   1       17.52       13.17      6.20 o 
  -8  -3   1        2.13        1.70      7.35 o 
  -7  -3   1      100.83       92.86     10.98 o 
  -6  -3   1     2072.56     2120.40     39.92 o 
  -5  -3   1       31.10       14.40      6.83 o 
  -4  -3   1       15.25       46.67     22.72 o 
  -3  -3   1      359.25      384.00     11.60 o 
  -2  -3   1     2686.37     2440.28     26.56 o 
  -1  -3   1      304.35      279.57     10.50 o 
   0  -3   1    10911.18     9933.23     88.19 o 
   1  -3   1    11608.89    10597.86     62.39 o 
   2  -3   1     2919.17     2782.88     30.30 o 
   3  -3   1     1493.42     1354.39     12.07 o 
   4  -3   1     2127.63     2184.64     16.65 o 
   5  -3   1     1827.91     1700.01     32.86 o 
   6  -3   1      977.20     1019.33     16.42 o 
   7  -3   1      627.47      645.83     11.99 o 
   8  -3   1      123.73      138.28      7.68 o 
   9  -3   1       83.67       75.56      7.56 o 
 -10  -2   1      111.72      100.46      9.64 o 
  -9  -2   1      137.31      131.06      8.90 o 
  -8  -2   1       65.29       74.32      9.83 o 
  -7  -2   1      486.56      460.22     23.45 o 
  -6  -2   1       82.97       97.70     10.01 o 
  -5  -2   1      648.86      562.98     13.63 o 
  -4  -2   1     5249.77     5261.00     38.27 o 
  -3  -2   1     6778.66     6688.08     54.06 o 
  -2  -2   1     1001.27      923.27     22.37 o 
  -1  -2   1      400.44      549.42     57.47 o 
   0  -2   1        6.76       67.70     10.36 o 
   1  -2   1       90.02      213.82     17.16 o 
   2  -2   1     6487.89     5924.37     37.93 o 
   3  -2   1     3132.04     3043.08     17.18 o 
   4  -2   1     4707.76     5057.66     42.01 o 
   5  -2   1     3777.07     3808.56     27.91 o 
   6  -2   1     1303.25     1365.73     16.51 o 
   7  -2   1       84.42       77.88      5.57 o 
   8  -2   1        1.20        1.54      2.28 o 
   9  -2   1      123.52      111.12      6.19 o 
  10  -2   1       62.38       76.78      5.84 o 
 -10  -1   1        1.46       -0.19      3.22 o 
  -9  -1   1       16.82       17.18      7.28 o 
  -8  -1   1       18.11       24.32      6.17 o 
  -7  -1   1        0.81       -2.58      5.91 o 
  -6  -1   1     1167.61     1178.51     20.87 o 
  -5  -1   1      502.83      461.23     11.83 o 
  -4  -1   1     2345.91     2407.39     28.16 o 
  -3  -1   1    11893.90    11347.51    140.67 o 
  -2  -1   1    22150.16    20755.63     62.59 o 
  -1  -1   1     7584.48     7324.07     68.06 o 
   1  -1   1    12161.00    10928.76     86.52 o 
   2  -1   1     3054.42     3386.75     34.24 o 
   3  -1   1     1075.62     1142.03     14.99 o 
   4  -1   1        0.55        4.14      3.29 o 
   5  -1   1      392.49      345.87      9.08 o 
   6  -1   1       38.52       40.86      5.45 o 
   7  -1   1      766.74      782.99     13.63 o 
   8  -1   1      260.59      232.35      9.26 o 
   9  -1   1        6.81        6.57      2.80 o 
  10  -1   1      184.09      169.72     17.02 o 
 -10   0   1      327.87      307.50     16.01 o 
  -9   0   1      537.88      544.20     15.83 o 
  -8   0   1      528.37      558.68     14.61 o 
  -7   0   1      162.75      171.62     10.83 o 
  -6   0   1      104.85       77.38      8.37 o 
  -5   0   1       10.55       11.68     14.26 o 
  -4   0   1      621.89      638.13     14.92 o 
  -3   0   1     1133.69     1109.67     18.99 o 
  -2   0   1     1561.55     1538.64     18.23 o 
  -1   0   1     4792.77     4090.36     44.39 o 
   2   0   1    13811.01    13203.27     60.94 o 
   3   0   1     9537.01     9186.08     50.14 o 
   4   0   1     4818.62     4721.56     21.42 o 
   5   0   1     7374.86     7476.40     41.36 o 
   6   0   1     1821.04     1885.91     15.67 o 
   7   0   1       24.45       16.76      3.87 o 
   8   0   1      208.34      193.82      8.64 o 
   9   0   1      385.89      382.87     11.92 o 
  10   0   1       50.13       50.24      6.32 o 
  -9   1   1      393.29      392.54     10.23 o 
  -8   1   1     1150.24     1279.64     25.24 o 
  -7   1   1       66.87       70.28      7.58 o 
  -6   1   1      339.67      322.02      9.11 o 
  -5   1   1     2313.46     2248.55     21.86 o 
  -4   1   1     2793.79     3172.22     26.73 o 
  -3   1   1      473.51      433.22     12.59 o 
  -2   1   1     1566.77     1584.53     17.51 o 
  -1   1   1     2302.95     2443.58     63.57 o 
   2   1   1     2479.90     2554.42     31.20 o 
   3   1   1     6496.70     6648.26     44.11 o 
   4   1   1       98.61       92.22      8.31 o 
   5   1   1      172.85      197.85     16.51 o 
   6   1   1     1968.01     2083.92     34.66 o 
   7   1   1      478.16      492.55     11.27 o 
   8   1   1      361.64      336.56     13.16 o 
   9   1   1      932.92      957.36     20.03 o 
  10   1   1      372.60      368.76     12.70 o 
  -9   2   1       25.69       24.98      4.25 o 
  -8   2   1       73.18       80.01      6.33 o 
  -7   2   1      318.74      306.16      8.57 o 
  -6   2   1       19.78       23.87      4.59 o 
  -5   2   1     1241.41     1207.53     23.00 o 
  -4   2   1     2533.07     2590.72     22.43 o 
  -3   2   1      159.57      150.88      9.20 o 
  -2   2   1     4846.37     4994.25     75.60 o 
  -1   2   1        1.05       65.59     16.99 o 
   2   2   1     6509.79     6532.03     49.50 o 
   4   2   1     8996.54     8768.26     56.05 o 
   5   2   1     1356.94     1302.84     20.13 o 
   6   2   1      319.63      267.74      9.47 o 
   7   2   1        0.72       -0.76      6.32 o 
   8   2   1        8.78       12.66      4.56 o 
   9   2   1        6.64        6.37      3.85 o 
  10   2   1       93.90       62.88      6.95 o 
  11   2   1        1.88       -0.20      3.94 o 
  -9   3   1      193.77      197.97      3.68 o 
  -8   3   1      273.02      252.67      4.71 o 
  -7   3   1       41.86       35.62      5.31 o 
  -6   3   1      262.66      240.76      6.69 o 
  -5   3   1     1919.74     2027.61     19.77 o 
  -4   3   1      217.42      149.21     11.14 o 
  -3   3   1        3.06       -0.45      5.40 o 
  -2   3   1     1743.85     1657.06     17.61 o 
  -1   3   1      387.95      327.83      6.08 o 
   0   3   1     3045.00     2824.13     22.21 o 
   2   3   1      243.73      316.47     12.09 o 
   3   3   1      430.04      367.77     11.95 o 
   4   3   1     9076.92     9064.80     57.24 o 
   5   3   1     4533.51     4564.86     57.11 o 
   6   3   1     1272.20     1265.17     21.15 o 
   7   3   1     1826.89     1849.68     27.03 o 
   8   3   1     1949.55     2029.56     34.45 o 
   9   3   1      144.16      147.98      7.76 o 
  10   3   1        8.01       13.41      3.89 o 
  11   3   1      168.16      183.16     17.61 o 
  -8   4   1       11.00       21.62      6.38 o 
  -7   4   1      251.98      226.02     11.69 o 
  -6   4   1      339.33      364.30     12.45 o 
  -5   4   1     1975.44     2038.07     29.59 o 
  -4   4   1     4590.20     4682.04     35.76 o 
  -3   4   1     1165.92     1173.37     14.98 o 
  -2   4   1     1432.91     1333.25     12.67 o 
  -1   4   1     2836.93     2744.56     17.72 o 
   0   4   1      569.67      506.89     10.23 o 
   1   4   1      234.10      229.27     10.19 o 
   2   4   1      166.04      144.61     18.89 o 
   3   4   1     1552.95     1474.61     14.34 o 
   4   4   1       33.81       29.79      5.94 o 
   5   4   1      113.74      103.57     12.00 o 
   6   4   1      958.08      970.28     15.91 o 
   7   4   1      266.60      266.36     15.09 o 
   8   4   1      453.82      485.75     18.53 o 
   9   4   1      331.29      323.84     29.37 o 
  10   4   1        0.17       -4.10      4.04 o 
  11   4   1      172.27      162.34     16.74 o 
  -8   5   1      187.39      160.38     11.57 o 
  -7   5   1      143.24      156.86     11.31 o 
  -6   5   1       12.30       16.48      7.42 o 
  -5   5   1       16.82       15.11     13.88 o 
  -4   5   1      574.92      617.04     13.87 o 
  -3   5   1      601.83      522.44      5.21 o 
  -2   5   1     3607.88     3881.67     48.99 o 
  -1   5   1     1251.97     1218.50     12.69 o 
   0   5   1     4396.14     4356.79     43.97 o 
   1   5   1      530.69      534.90     13.53 o 
   2   5   1      237.53      200.21     10.90 o 
   3   5   1     2523.98     2617.61     39.37 o 
   4   5   1     2988.27     2957.77     32.97 o 
   5   5   1     1397.03     1461.27     26.53 o 
   6   5   1     1986.03     2013.12     43.47 o 
   7   5   1     2806.81     2892.38     39.62 o 
   8   5   1      872.72      905.94     21.33 o 
   9   5   1       50.34       39.78      8.09 o 
  10   5   1      122.82      100.09     10.03 o 
  11   5   1      101.21       86.38     11.55 o 
  -7   6   1      324.99      341.68     13.83 o 
  -6   6   1      640.87      638.10     21.37 o 
  -5   6   1      601.12      669.49     16.13 o 
  -4   6   1      184.63      157.58      9.20 o 
  -3   6   1      759.18      795.52      8.72 o 
  -2   6   1       97.94       72.68      4.80 o 
  -1   6   1       32.85       33.83      5.52 o 
   0   6   1       19.07       12.22      7.47 o 
   1   6   1      203.27      216.17      8.84 o 
   3   6   1        5.43        8.75      4.24 o 
   4   6   1      444.13      448.12     15.14 o 
   5   6   1      218.69      185.44     10.51 o 
   6   6   1      327.53      298.32     13.15 o 
   7   6   1      745.54      747.66     16.77 o 
   8   6   1     2488.60     2790.96     41.85 o 
   9   6   1     1084.07     1040.70     30.44 o 
  10   6   1      453.73      480.60     21.05 o 
  11   6   1      461.89      413.40     70.09 o 
  -7   7   1        1.49        4.06      5.43 o 
  -6   7   1       17.72        8.61      7.58 o 
  -5   7   1      193.58      190.45      9.85 o 
  -4   7   1       75.76       59.37      9.16 o 
  -3   7   1      170.99      162.14      6.42 o 
  -2   7   1     2116.75     2175.78     21.17 o 
  -1   7   1     2553.05     2667.79     20.89 o 
   0   7   1     1488.80     1400.44     14.25 o 
   1   7   1     2900.62     3070.51     37.90 o 
   3   7   1     2699.97     2812.66     46.20 o 
   4   7   1     1445.88     1497.88     29.14 o 
   5   7   1      404.34      409.41     15.56 o 
   6   7   1      106.38      113.55      9.49 o 
   7   7   1      154.58      165.37     12.67 o 
   8   7   1      195.41      207.08     16.53 o 
   9   7   1       97.57      105.88     16.72 o 
  10   7   1       21.36        6.61      5.24 o 
  -6   8   1      131.26      125.15     10.27 o 
  -5   8   1       90.77       93.39      8.86 o 
  -4   8   1      165.23      159.56      8.91 o 
  -3   8   1     1500.84     1586.36     19.26 o 
  -2   8   1       47.00       36.59      3.36 o 
  -1   8   1      443.57      430.25      9.54 o 
   0   8   1     1338.21     1477.38     32.93 o 
   1   8   1      549.97      532.11     10.97 o 
   2   8   1     5494.96     5977.12     46.26 o 
   3   8   1     5625.90     6057.77     59.98 o 
   4   8   1       82.71       73.05     17.48 o 
   5   8   1       33.39       31.54      8.39 o 
   6   8   1      121.25      112.65     10.36 o 
   7   8   1      463.80      487.31     13.05 o 
   8   8   1      371.44      361.21     12.12 o 
   9   8   1      791.17      827.60     20.05 o 
  10   8   1      819.36      854.19     19.78 o 
  -5   9   1      317.85      344.43     14.49 o 
  -4   9   1      219.07      228.02     11.06 o 
  -3   9   1      748.00      808.56     16.87 o 
  -2   9   1     1131.27     1216.72     25.74 o 
  -1   9   1      107.70      121.24      7.15 o 
   0   9   1       67.99       66.51      5.55 o 
   1   9   1      514.01      551.69     10.75 o 
   2   9   1      419.09      393.85     12.14 o 
   3   9   1      143.02      134.73     17.99 o 
   4   9   1        0.81        6.18      4.32 o 
   5   9   1      218.20      212.53     27.73 o 
   6   9   1      136.70      123.71     12.20 o 
   7   9   1      612.66      645.43     20.95 o 
   8   9   1      353.58      341.80     15.81 o 
   9   9   1        7.69       15.29      5.97 o 
  10   9   1      246.11      210.62     33.36 o 
  -4  10   1       15.74       15.15      7.96 o 
  -3  10   1       33.53       28.85      3.78 o 
  -2  10   1      142.25      136.72     15.57 o 
  -1  10   1       95.10       88.88      6.61 o 
   0  10   1      536.98      523.94     11.60 o 
   1  10   1      832.89      890.52     15.89 o 
   2  10   1     1166.11     1155.60     63.54 o 
   3  10   1      772.74      763.46     13.27 o 
   4  10   1      146.05      204.79     42.58 o 
   5  10   1      524.94      532.25     19.09 o 
   6  10   1      674.39      656.33     19.85 o 
   7  10   1      132.71      119.17     11.66 o 
   8  10   1       41.85       41.31      9.09 o 
   9  10   1      607.43      565.23     21.07 o 
  -3  11   1       19.69       15.44      2.86 o 
  -2  11   1        1.10        0.35      2.99 o 
  -1  11   1       74.24       75.95      6.15 o 
   0  11   1      420.68      397.08     10.74 o 
   1  11   1       33.79       38.05      4.99 o 
   2  11   1      118.43      108.28      6.49 o 
   3  11   1      328.52      328.97      9.01 o 
   4  11   1      206.41      195.44     12.09 o 
   5  11   1     1647.28     1763.95     67.15 o 
   6  11   1     1085.30     1216.34     26.91 o 
   7  11   1      686.41      706.26     21.29 o 
   8  11   1      274.71      271.88     16.44 o 
  -2  12   1       80.21       75.88      6.00 o 
  -1  12   1      432.88      399.22     13.01 o 
   0  12   1      685.46      664.31     41.89 o 
   1  12   1      540.45      529.94     12.42 o 
   2  12   1      198.07      191.64      8.40 o 
   3  12   1      355.34      358.36      9.72 o 
   4  12   1      223.56      233.33     12.56 o 
   5  12   1      111.32      110.50     26.77 o 
   6  12   1       35.15       22.14      9.43 o 
   7  12   1        4.50       -1.89      5.17 o 
   8  12   1      110.90       96.86     11.15 o 
   0  13   1       34.98       33.28      5.24 o 
   1  13   1      103.33      105.28     15.43 o 
   2  13   1      454.01      419.77     13.02 o 
   3  13   1      380.32      369.74     11.53 o 
   4  13   1      885.39      860.09     18.44 o 
   5  13   1      517.83      490.81     10.58 o 
   6  13   1      239.53      224.85     17.99 o 
  -4 -13   2      368.70      309.93     20.01 o 
  -3 -13   2      579.72      571.98     12.99 o 
  -2 -13   2      239.70      223.11      9.33 o 
  -1 -13   2      205.47      186.16      9.30 o 
   0 -13   2        0.64        1.55      6.34 o 
  -6 -12   2      232.85      244.96     17.67 o 
  -5 -12   2      333.40      326.54     14.92 o 
  -4 -12   2      681.36      740.73     19.38 o 
  -3 -12   2      484.61      472.39     16.27 o 
  -2 -12   2      513.10      473.21     11.98 o 
  -1 -12   2      421.53      406.57     12.92 o 
   0 -12   2      494.51      498.62     13.53 o 
   1 -12   2      352.06      324.84     25.61 o 
   2 -12   2      158.50      162.44      8.93 o 
  -7 -11   2       15.38       16.72      6.40 o 
  -6 -11   2       79.97       64.12      8.29 o 
  -5 -11   2      130.21      128.35     12.15 o 
  -4 -11   2      129.05      130.93     12.56 o 
  -3 -11   2      150.94      118.87     18.74 o 
  -2 -11   2        3.00        2.08      3.42 o 
  -1 -11   2       45.24       55.10      5.99 o 
   0 -11   2       28.39       39.10      4.89 o 
   1 -11   2       42.25       35.20      5.68 o 
   2 -11   2       76.69       72.77      7.27 o 
   3 -11   2      191.51      179.02     11.41 o 
   4 -11   2      324.48      325.95     18.04 o 
  -8 -10   2      512.12      539.37     19.72 o 
  -7 -10   2      414.48      412.29     20.45 o 
  -6 -10   2      658.64      688.37     17.77 o 
  -5 -10   2     1638.26     1780.49     48.19 o 
  -4 -10   2      362.03      347.98     21.97 o 
  -3 -10   2       40.12       29.91      8.84 o 
  -2 -10   2      740.75      678.43     20.32 o 
  -1 -10   2      701.14      670.32     14.02 o 
   0 -10   2      494.38      489.26     12.90 o 
   1 -10   2       58.40       61.66      6.07 o 
   2 -10   2      535.63      541.52     31.46 o 
   3 -10   2      149.40      161.71      8.36 o 
   4 -10   2        0.43       -1.40      3.05 o 
   5 -10   2       13.92       17.96      7.40 o 
  -9  -9   2        0.12       -2.92      5.14 o 
  -8  -9   2      176.49      161.15     11.39 o 
  -7  -9   2        1.19       -1.60      5.03 o 
  -6  -9   2        9.33        2.10      6.82 o 
  -5  -9   2      199.14      182.00     14.19 o 
  -4  -9   2      891.75      947.75     39.83 o 
  -3  -9   2       18.78       30.90      7.05 o 
  -2  -9   2      157.90      154.57      8.74 o 
  -1  -9   2      722.67      788.87     22.37 o 
   0  -9   2      618.51      685.25     14.35 o 
   1  -9   2       64.01       59.70      5.97 o 
   2  -9   2      438.94      456.46     32.32 o 
   3  -9   2     2915.47     3202.93     54.52 o 
   4  -9   2      944.30     1026.58     28.01 o 
   5  -9   2      278.04      262.21     12.23 o 
   6  -9   2      235.02      253.85     21.86 o 
  -9  -8   2       95.21       82.77      8.64 o 
  -8  -8   2       75.71       65.47      7.33 o 
  -7  -8   2      764.32      770.95     34.31 o 
  -6  -8   2     1603.80     1713.53     29.98 o 
  -5  -8   2      734.73      717.83     16.96 o 
  -4  -8   2      264.16      238.30     12.41 o 
  -3  -8   2      605.46      589.96     18.74 o 
  -2  -8   2      321.61      269.32     10.42 o 
  -1  -8   2       66.27       69.83     10.11 o 
   0  -8   2      725.38      768.49     13.58 o 
   1  -8   2      372.74      364.14     10.84 o 
   2  -8   2      248.28      250.23     10.49 o 
   3  -8   2      591.00      610.34     12.98 o 
   4  -8   2      734.75      761.95     14.60 o 
   5  -8   2        5.93        6.78      4.05 o 
   6  -8   2       20.23       23.20      3.59 o 
   7  -8   2      112.71      107.12     19.13 o 
  -9  -7   2       40.06       21.27      6.05 o 
  -8  -7   2       16.15        4.89      5.06 o 
  -7  -7   2      226.84      203.75     14.01 o 
  -6  -7   2      889.94      847.35     17.67 o 
  -5  -7   2     2300.09     2431.09     46.82 o 
  -4  -7   2     2218.91     2320.57     31.26 o 
  -3  -7   2     3733.73     3770.47     37.18 o 
  -1  -7   2      291.58      235.74     12.20 o 
   0  -7   2      126.56      114.02      5.89 o 
   1  -7   2        5.22        9.51      4.49 o 
   2  -7   2      316.70      327.74      9.58 o 
   3  -7   2       91.39       87.68      5.92 o 
   4  -7   2      441.76      425.98      7.33 o 
   5  -7   2      212.51      233.51      9.68 o 
   6  -7   2      188.81      176.52      6.04 o 
   7  -7   2       62.11       48.37      4.10 o 
   8  -7   2       14.99       12.51      6.75 o 
  -9  -6   2       28.65       20.72      7.47 o 
  -8  -6   2      250.75      227.22     14.92 o 
  -7  -6   2      798.59      859.45     28.72 o 
  -6  -6   2       27.71       44.82      6.44 o 
  -5  -6   2        3.47        0.23      6.09 o 
  -4  -6   2       41.77       40.07     11.69 o 
  -3  -6   2       43.78       50.47      8.20 o 
  -2  -6   2     3120.12     3388.99     58.31 o 
  -1  -6   2     3094.49     2934.88     45.94 o 
   0  -6   2     1236.25     1372.05     26.49 o 
   1  -6   2     4531.73     4887.37     73.49 o 
   2  -6   2     1261.36     1252.17     11.98 o 
   3  -6   2      294.52      295.26      6.71 o 
   4  -6   2        0.71       -0.64      2.42 o 
   5  -6   2      699.28      716.20      9.21 o 
   6  -6   2      386.43      406.44      7.51 o 
   7  -6   2      452.87      474.84      9.27 o 
   8  -6   2      314.90      313.64     12.52 o 
 -10  -5   2      492.62      481.45     82.67 o 
  -9  -5   2      142.53      138.34     12.42 o 
  -8  -5   2      124.56      100.48     11.13 o 
  -7  -5   2      914.48      973.94     31.37 o 
  -6  -5   2     1282.89     1321.38     26.42 o 
  -5  -5   2      611.01      613.86     18.05 o 
  -4  -5   2      206.37      193.87     12.42 o 
  -3  -5   2     3308.22     3123.57     34.92 o 
  -2  -5   2      497.02      518.28     13.08 o 
  -1  -5   2       41.35       15.16      7.20 o 
   0  -5   2      775.62      707.22     17.62 o 
   1  -5   2     2556.58     2459.21     34.78 o 
   2  -5   2      591.06      554.13      9.28 o 
   3  -5   2       15.16       24.87      4.01 o 
   4  -5   2        0.35       -0.09      2.08 o 
   5  -5   2      114.96       93.17      6.45 o 
   6  -5   2     1582.75     1751.19     22.22 o 
   7  -5   2      243.24      220.80      8.24 o 
   8  -5   2      227.94      236.36      7.06 o 
   9  -5   2      165.22      150.36      6.20 o 
 -10  -4   2       28.80       22.44      5.60 o 
  -9  -4   2       66.01       48.09      8.81 o 
  -8  -4   2       50.64       37.13      9.70 o 
  -7  -4   2        0.33        4.53      6.61 o 
  -6  -4   2      183.40      166.34     12.95 o 
  -5  -4   2       81.00       81.71     10.04 o 
  -4  -4   2     1857.46     1950.68     21.36 o 
  -3  -4   2      280.16      315.07     14.93 o 
  -2  -4   2     8781.54     8390.93     81.29 o 
  -1  -4   2     5052.69     4441.34     47.07 o 
   0  -4   2    11434.73    11039.01    118.39 o 
   1  -4   2    20346.25    19265.98    156.53 o 
   2  -4   2     8190.30     8110.37     70.71 o 
   3  -4   2     1314.79     1331.89     12.41 o 
   4  -4   2      217.71      191.45      5.44 o 
   5  -4   2      683.55      707.71      8.93 o 
   6  -4   2        6.20       10.16      3.77 o 
   7  -4   2       16.10       22.79      3.69 o 
   8  -4   2        9.47        3.96      3.72 o 
   9  -4   2       43.58       47.11      4.43 o 
 -10  -3   2       59.78       63.53      8.46 o 
  -9  -3   2       45.90       48.36      7.82 o 
  -8  -3   2      633.34      633.05     21.90 o 
  -7  -3   2      510.78      492.80     19.47 o 
  -6  -3   2      282.39      288.91     16.69 o 
  -5  -3   2      136.32      144.19     11.89 o 
  -4  -3   2     2960.42     3145.57     37.76 o 
  -3  -3   2      538.67      467.87     14.49 o 
  -2  -3   2      588.20      571.00     16.26 o 
  -1  -3   2     2863.38     2904.34     47.94 o 
   1  -3   2      952.06      956.50     12.83 o 
   2  -3   2     5128.65     5199.75     27.67 o 
   3  -3   2     8319.05     8109.93     34.26 o 
   4  -3   2      226.96      210.54      6.59 o 
   5  -3   2      801.76      762.29     14.49 o 
   6  -3   2     1701.00     1779.52     37.27 o 
   7  -3   2      134.39      124.94      7.91 o 
   8  -3   2       44.66       42.10      7.72 o 
   9  -3   2      113.29      125.32      6.09 o 
  10  -3   2      435.62      475.80     24.48 o 
 -10  -2   2       42.59       21.76      5.09 o 
  -9  -2   2        2.95        0.04      6.22 o 
  -8  -2   2     1232.49     1315.67     34.92 o 
  -7  -2   2     1409.98     1452.04     51.85 o 
  -6  -2   2      314.11      321.62     14.61 o 
  -5  -2   2     1674.29     1634.80     24.74 o 
  -4  -2   2     2115.88     2117.82     28.54 o 
  -3  -2   2     4748.23     4696.20     42.73 o 
  -2  -2   2       95.95       43.75      6.70 o 
  -1  -2   2     1229.37      969.69     28.17 o 
   0  -2   2     1865.46     2021.74     21.22 o 
   1  -2   2     9451.23     8798.69     70.02 o 
   2  -2   2      382.81      371.91      6.78 o 
   3  -2   2      113.57      110.43      5.79 o 
   4  -2   2      734.31      809.28      9.57 o 
   5  -2   2      305.31      353.22      6.28 o 
   6  -2   2        6.88        1.79      4.95 o 
   7  -2   2      220.38      189.66      8.31 o 
   8  -2   2       67.55       59.78      4.68 o 
   9  -2   2       19.33       15.82      4.09 o 
  10  -2   2      115.10      121.04     11.55 o 
 -10  -1   2       82.15       75.08      6.93 o 
  -9  -1   2      332.88      317.91     10.04 o 
  -8  -1   2      274.73      275.69     12.97 o 
  -7  -1   2      120.78      109.89     11.76 o 
  -6  -1   2      246.23      215.72     10.58 o 
  -5  -1   2      183.71      166.35     10.63 o 
  -4  -1   2     1120.11     1138.66     18.65 o 
  -3  -1   2     2326.75     2107.05     23.07 o 
  -2  -1   2        0.72       -9.24      6.16 o 
  -1  -1   2     3346.02     3444.09     22.97 o 
   1  -1   2     4518.24     4642.32     44.73 o 
   2  -1   2     7380.97     7529.01    118.50 o 
   3  -1   2     8761.71     8348.13     37.96 o 
   4  -1   2     4189.75     4039.64     31.26 o 
   5  -1   2      763.63      666.66     12.77 o 
   6  -1   2     1299.75     1264.50     13.84 o 
   7  -1   2      420.92      429.29     10.29 o 
   8  -1   2      145.56      139.25      7.37 o 
   9  -1   2      304.45      307.17     12.48 o 
  10  -1   2       93.60       67.70      7.11 o 
  -9   0   2      432.00      440.26     14.28 o 
  -8   0   2     1465.79     1620.79     45.90 o 
  -7   0   2      918.94      902.94     21.58 o 
  -6   0   2      277.90      292.29     12.91 o 
  -5   0   2      715.43      689.73     16.36 o 
  -4   0   2      553.04      534.82     13.78 o 
  -3   0   2       63.65       46.20      8.02 o 
  -2   0   2      904.06     1011.96     17.65 o 
  -1   0   2       57.04      159.12     24.07 o 
   0   0   2     1086.72     1095.83     14.60 o 
   1   0   2       51.95       29.98      6.67 o 
   2   0   2     4733.55     5102.00     40.52 o 
   3   0   2     3236.16     3029.69     17.54 o 
   4   0   2      100.56       71.99      8.04 o 
   5   0   2     5992.06     6042.20     34.60 o 
   6   0   2     2407.27     2327.71     21.13 o 
   7   0   2     2626.45     2911.41     29.89 o 
   8   0   2     1679.14     1676.36     24.64 o 
   9   0   2      747.81      762.27     27.23 o 
  10   0   2       55.45       41.40      6.25 o 
  11   0   2       48.05       45.19      6.72 o 
  -9   1   2        0.13       -1.05      2.31 o 
  -8   1   2        1.63        2.87      2.30 o 
  -7   1   2       90.48      106.66      9.28 o 
  -6   1   2      254.82      245.43     12.71 o 
  -5   1   2      326.32      296.38     10.48 o 
  -4   1   2      648.79      525.86     17.97 o 
  -3   1   2     5628.03     5443.33     28.67 o 
  -2   1   2      551.58      460.16      8.44 o 
  -1   1   2     4467.68     4078.64     22.11 o 
   1   1   2    14216.93    12960.84     75.41 o 
   2   1   2     7561.36     7507.94     61.35 o 
   3   1   2     2779.91     2830.45     19.32 o 
   4   1   2     2509.33     2495.30     19.05 o 
   5   1   2     1035.96     1236.40     28.77 o 
   6   1   2      309.12      263.83      9.45 o 
   7   1   2       94.02       85.62     12.96 o 
   8   1   2        9.53       15.93      6.29 o 
   9   1   2       61.94       67.58      8.19 o 
  10   1   2       32.58       27.76      4.50 o 
  11   1   2        1.10        1.88      3.01 o 
  -9   2   2      186.29      172.02      4.50 o 
  -8   2   2      281.65      275.33      6.02 o 
  -7   2   2     1043.15     1144.12     14.15 o 
  -6   2   2      146.56      148.83      4.61 o 
  -5   2   2     1182.37     1200.75     10.99 o 
  -4   2   2       81.50       91.82      5.26 o 
  -3   2   2      118.98      106.07      7.89 o 
  -2   2   2     2313.64     2377.51     26.06 o 
  -1   2   2      335.30      330.44      5.85 o 
   0   2   2     5275.17     5511.97     44.21 o 
   1   2   2     1133.35     1373.49     99.57 o 
   2   2   2     4690.89     4851.68     42.10 o 
   3   2   2      276.80      268.42     17.07 o 
   4   2   2     1354.16     1181.46     31.95 o 
   5   2   2     8360.82     8592.83     44.99 o 
   6   2   2     1202.10     1185.71     13.36 o 
   7   2   2     1073.57     1098.69     16.53 o 
   8   2   2     1752.37     1811.62     43.43 o 
   9   2   2      913.54      993.03     20.55 o 
  10   2   2       85.13       82.92      6.88 o 
  11   2   2       58.38       42.96      9.57 o 
  -9   3   2       75.87       67.63     11.30 o 
  -8   3   2      120.24      107.47      8.88 o 
  -7   3   2      157.23      168.29     11.00 o 
  -6   3   2     1184.29     1190.67     23.64 o 
  -5   3   2     2273.52     2400.86     32.82 o 
  -4   3   2     4256.70     4489.53     67.32 o 
  -3   3   2     3309.56     3336.96     43.50 o 
  -2   3   2     1509.37     1449.91     15.56 o 
  -1   3   2      701.49      568.99      8.57 o 
   0   3   2      521.81      460.19      9.50 o 
   1   3   2       89.76       86.61      5.73 o 
   2   3   2     4735.69     4562.34     38.07 o 
   3   3   2      457.43      470.25     12.58 o 
   4   3   2      764.67      726.40     12.77 o 
   5   3   2       62.41       54.58     12.74 o 
   6   3   2      181.38      179.11      9.24 o 
   7   3   2       18.74        3.31      5.32 o 
   8   3   2      111.65      122.20      9.97 o 
   9   3   2     1503.02     1629.13     49.05 o 
  10   3   2      740.54      789.65     18.35 o 
  11   3   2      109.96      105.61      8.58 o 
  -8   4   2       23.98       18.33      8.54 o 
  -7   4   2       31.33       22.44      6.60 o 
  -6   4   2       38.87       25.12     12.04 o 
  -5   4   2      830.24      829.88     16.81 o 
  -4   4   2      768.38      727.67     14.76 o 
  -3   4   2     1728.63     1814.39     18.83 o 
  -2   4   2      651.03      439.77     10.11 o 
  -1   4   2     2787.21     2798.05     23.12 o 
   0   4   2      859.85      794.58     12.31 o 
   1   4   2      431.15      406.16     10.39 o 
   2   4   2      245.00      250.62     11.69 o 
   3   4   2      590.98      471.99     14.63 o 
   4   4   2     4721.67     4763.86     35.33 o 
   5   4   2     3713.89     3729.22     29.41 o 
   6   4   2     1584.91     1607.32     17.39 o 
   7   4   2     1332.69     1326.07     22.03 o 
   8   4   2      915.92      900.11     26.38 o 
   9   4   2      240.20      234.54      9.60 o 
  10   4   2       91.38       84.66     12.40 o 
  11   4   2        1.23        4.30      2.61 o 
  -8   5   2       39.74       28.69      6.39 o 
  -7   5   2       39.59       39.76     13.27 o 
  -6   5   2      260.56      240.52     11.36 o 
  -5   5   2      344.64      351.03     12.68 o 
  -4   5   2       67.09       65.80      7.74 o 
  -3   5   2      397.10      386.38     10.86 o 
  -2   5   2     3065.05     3155.58     42.73 o 
  -1   5   2     1223.59     1175.98     12.28 o 
   0   5   2      209.22      205.95      8.78 o 
   1   5   2       30.27       12.65      3.67 o 
   3   5   2     4436.26     4372.38     38.60 o 
   4   5   2     4462.56     4698.53     30.91 o 
   5   5   2     1932.31     1939.62     18.35 o 
   6   5   2      491.20      512.38     12.08 o 
   7   5   2     1281.83     1222.97     19.90 o 
   8   5   2     1122.23     1136.22     23.14 o 
   9   5   2      787.06      763.78     18.17 o 
  10   5   2      112.99      111.09      8.36 o 
  11   5   2      144.58      149.16     15.12 o 
  -7   6   2        2.31        3.89      4.78 o 
  -6   6   2        0.17       -2.22      4.66 o 
  -5   6   2       43.69       70.77     14.71 o 
  -4   6   2     1063.91     1123.70     32.94 o 
  -3   6   2      581.62      621.96     13.64 o 
  -2   6   2     4194.51     4155.22     62.22 o 
  -1   6   2     9489.65     9914.76     72.20 o 
   0   6   2     2420.61     2372.87     60.50 o 
   1   6   2     1483.98     1533.38     24.06 o 
   2   6   2     1468.73     1437.25     14.32 o 
   3   6   2        8.48       10.11      6.24 o 
   4   6   2      680.60      632.47     13.07 o 
   5   6   2      526.84      576.89     13.39 o 
   6   6   2       85.59      101.64      9.53 o 
   7   6   2        0.21        0.95      3.88 o 
   8   6   2      258.18      274.39     14.84 o 
   9   6   2        1.62       -4.38      5.35 o 
  10   6   2       47.25       23.41      5.67 o 
  11   6   2       27.79       31.33      6.90 o 
  -7   7   2       18.88       18.55      6.10 o 
  -6   7   2       49.73       44.32      7.12 o 
  -5   7   2      144.67      105.42      8.15 o 
  -4   7   2        6.73        3.11      8.70 o 
  -3   7   2       23.73       29.35     11.08 o 
  -2   7   2        8.14        1.08      2.66 o 
  -1   7   2     1256.29     1291.49     14.90 o 
   0   7   2     2779.28     2749.71     37.16 o 
   1   7   2     2884.96     3012.28     36.12 o 
   2   7   2     1208.50     1087.91     14.35 o 
   3   7   2     4842.36     4865.07     53.77 o 
   4   7   2     1527.54     1491.27     22.39 o 
   5   7   2       23.25       37.02      8.13 o 
   6   7   2      391.60      387.47     10.76 o 
   7   7   2     1729.61     1770.90     47.43 o 
   8   7   2       38.34       34.57      7.45 o 
   9   7   2      265.07      262.46     14.99 o 
  10   7   2      322.04      307.77     15.84 o 
  11   7   2      265.47      265.08     31.01 o 
  -6   8   2      181.71      176.21     11.34 o 
  -5   8   2      215.98      250.12     12.28 o 
  -4   8   2      286.45      287.03     11.65 o 
  -3   8   2       12.72       20.98      5.12 o 
  -2   8   2      450.53      471.67     12.69 o 
  -1   8   2      292.85      300.89     11.17 o 
   0   8   2     1006.76     1012.12     12.31 o 
   1   8   2      248.70      236.02     10.22 o 
   2   8   2      780.29      754.01     14.06 o 
   3   8   2       10.59        5.65      4.24 o 
   4   8   2     1556.79     1613.01     36.12 o 
   5   8   2      409.38      420.82     14.18 o 
   6   8   2      235.71      241.95     14.01 o 
   7   8   2      818.00      859.35     14.68 o 
   8   8   2      887.47      901.93     18.62 o 
   9   8   2      148.72      148.56     20.73 o 
  10   8   2      128.99      125.46     12.71 o 
  -5   9   2       55.45       27.67      8.16 o 
  -4   9   2       17.58       27.36      6.86 o 
  -3   9   2        6.74       11.16      5.28 o 
  -2   9   2      180.23      193.67      5.47 o 
  -1   9   2      645.54      666.73     11.64 o 
   0   9   2      548.38      487.92     10.04 o 
   1   9   2     1272.33     1314.48     53.13 o 
   2   9   2      761.62      759.40     15.08 o 
   3   9   2     1951.75     2024.12     25.46 o 
   4   9   2      984.27     1027.59     22.62 o 
   5   9   2      572.37      597.20     17.96 o 
   6   9   2     1140.10     1203.06     29.03 o 
   7   9   2      180.70      177.88     12.99 o 
   8   9   2       30.39        9.46      5.85 o 
   9   9   2      106.12       96.56     10.33 o 
  10   9   2       18.42       11.67      6.38 o 
  -4  10   2        0.02       -1.68      4.23 o 
  -3  10   2        1.48       -1.22     10.93 o 
  -2  10   2        1.02        0.32      2.41 o 
  -1  10   2        5.67        6.83      3.56 o 
   0  10   2      482.97      480.23     28.52 o 
   1  10   2      822.90      800.58     16.54 o 
   2  10   2      177.06      154.92      9.38 o 
   3  10   2     1325.42     1444.61     28.25 o 
   4  10   2     2056.24     2049.47     51.31 o 
   5  10   2     1890.59     1940.55     43.57 o 
   6  10   2     2289.63     2483.70     39.73 o 
   7  10   2      665.49      665.99     27.50 o 
   8  10   2      240.07      214.96     13.47 o 
   9  10   2       60.00       69.98      9.26 o 
  -3  11   2      423.95      428.75     19.77 o 
  -1  11   2      137.92      125.16      8.20 o 
   0  11   2      112.68       94.90      6.12 o 
   1  11   2      768.47      808.92     25.71 o 
   2  11   2        6.33        4.56      2.93 o 
   3  11   2        0.44        1.64      2.99 o 
   4  11   2       33.06       33.11      4.73 o 
   5  11   2      358.20      347.99     19.20 o 
   6  11   2        8.32       -0.08      5.03 o 
   7  11   2      307.11      299.05     14.18 o 
   8  11   2      113.44      131.37     11.32 o 
   9  11   2       74.14       81.95     10.93 o 
  -2  12   2      362.12      398.29     21.90 o 
  -1  12   2      136.03      128.25     10.91 o 
   0  12   2       66.41       55.60      6.24 o 
   1  12   2      325.07      351.73     11.59 o 
   2  12   2      587.45      552.27     15.57 o 
   3  12   2      178.37      180.82      9.39 o 
   4  12   2      331.60      328.48      9.95 o 
   5  12   2      510.24      503.39     11.12 o 
   6  12   2      789.61      776.12     19.91 o 
   7  12   2        8.62        6.86      6.30 o 
   8  12   2      119.14      114.06     10.42 o 
   0  13   2       59.47       56.81     11.71 o 
   1  13   2       34.76       15.34      6.23 o 
   2  13   2        0.03        0.85      2.76 o 
   3  13   2       23.64       13.43      3.29 o 
   4  13   2      190.28      162.00      7.52 o 
   5  13   2        1.68       -1.40      2.39 o 
   6  13   2      259.95      255.66     10.01 o 
  -3 -13   3       19.90        8.93      7.92 o 
  -2 -13   3       51.95       30.14      4.18 o 
  -1 -13   3      149.72      115.92      8.39 o 
   0 -13   3      352.62      329.36     32.29 o 
  -6 -12   3        0.78        3.33      4.01 o 
  -5 -12   3        2.67        3.33      5.02 o 
  -4 -12   3      209.44      178.51     17.34 o 
  -3 -12   3      544.53      551.12     16.87 o 
  -2 -12   3      244.58      252.51     10.74 o 
  -1 -12   3      115.86      103.68      7.71 o 
   0 -12   3       89.59       92.82      7.67 o 
   1 -12   3       22.85       18.35      7.22 o 
   2 -12   3       10.56        4.06      3.85 o 
  -7 -11   3      331.33      374.62     24.26 o 
  -6 -11   3      451.78      434.96     27.82 o 
  -5 -11   3      199.92      170.30     14.43 o 
  -4 -11   3      130.17       83.18     20.77 o 
  -3 -11   3       55.02       45.40      8.74 o 
  -2 -11   3        6.21        3.70      4.65 o 
  -1 -11   3      540.74      521.49     20.45 o 
   0 -11   3      332.57      335.94     11.98 o 
   1 -11   3      137.45      129.06      8.42 o 
   2 -11   3       31.64       35.16      5.55 o 
   3 -11   3        4.69       -0.44      3.73 o 
   4 -11   3       34.18       16.62      4.79 o 
  -7 -10   3        1.06        4.05      5.36 o 
  -6 -10   3       10.17        4.05      5.45 o 
  -5 -10   3      173.98      161.72     14.56 o 
  -4 -10   3      405.57      450.81     15.95 o 
  -3 -10   3     1858.25     2113.89     34.74 o 
  -2 -10   3     1055.34     1103.19     24.65 o 
  -1 -10   3     1189.04     1269.36     23.76 o 
   0 -10   3      901.80      875.52     18.75 o 
   1 -10   3      679.28      655.38     15.40 o 
   2 -10   3      190.80      181.92      9.51 o 
   3 -10   3      219.02      242.43     10.26 o 
   4 -10   3      225.40      229.97     16.11 o 
   5 -10   3       55.47       76.46      9.60 o 
  -8  -9   3       93.22       97.91      9.04 o 
  -7  -9   3      291.65      308.01     13.97 o 
  -6  -9   3      934.67      953.19     20.05 o 
  -5  -9   3      782.25      783.39     19.29 o 
  -4  -9   3      251.33      233.82     17.86 o 
  -3  -9   3        3.75        2.32      5.74 o 
  -2  -9   3       10.05       10.01      6.74 o 
  -1  -9   3      448.52      424.86     17.54 o 
   0  -9   3      835.58      851.53     24.24 o 
   1  -9   3      770.72      797.15     20.20 o 
   2  -9   3      618.13      636.11     14.51 o 
   3  -9   3        2.64        3.24      4.59 o 
   4  -9   3       55.30       53.28      6.20 o 
   5  -9   3       96.46       93.14      9.93 o 
   6  -9   3       44.15       38.75      6.90 o 
  -8  -8   3       86.81       78.20     10.26 o 
  -7  -8   3      101.99      109.49     10.03 o 
  -6  -8   3     1130.82     1169.74     22.50 o 
  -5  -8   3     3068.63     3475.89    126.37 o 
  -4  -8   3     1834.35     1997.61     37.27 o 
  -3  -8   3      463.81      509.98     14.68 o 
  -2  -8   3     1220.96     1240.33     24.34 o 
  -1  -8   3      556.06      517.42     17.82 o 
   0  -8   3       97.17      114.00      7.29 o 
   1  -8   3        1.95        0.09      4.38 o 
   2  -8   3      178.53      160.98     12.92 o 
   3  -8   3      214.89      213.59      9.31 o 
   4  -8   3      196.89      178.83      8.17 o 
   5  -8   3       16.15       16.24      3.89 o 
   6  -8   3       12.75        5.87      1.84 o 
   7  -8   3        0.15        0.30      5.16 o 
  -9  -7   3        6.17        9.09      4.01 o 
  -8  -7   3      120.51      109.81     10.01 o 
  -7  -7   3       27.17       16.81      4.81 o 
  -6  -7   3       43.29       43.23      9.18 o 
  -5  -7   3      387.58      401.45     16.44 o 
  -4  -7   3       77.84       54.27     15.96 o 
  -3  -7   3       47.85       38.16      6.41 o 
  -2  -7   3      109.81      111.67      9.60 o 
  -1  -7   3     4782.49     5045.06     51.93 o 
   0  -7   3     1538.30     1584.52     27.79 o 
   1  -7   3     1153.90     1257.85     31.63 o 
   2  -7   3      604.65      583.21      9.90 o 
   3  -7   3     2149.51     2319.98     29.13 o 
   4  -7   3      124.30      108.99      5.31 o 
   5  -7   3      152.73      159.21      7.36 o 
   6  -7   3      550.29      578.59     12.11 o 
   7  -7   3      391.08      400.43      8.57 o 
   8  -7   3       95.79       87.06      5.30 o 
  -9  -6   3      253.52      279.28     24.36 o 
  -8  -6   3       22.60       15.92      4.39 o 
  -7  -6   3      118.56       94.83     13.71 o 
  -6  -6   3      976.95     1014.83     20.25 o 
  -5  -6   3      219.16      212.79      9.11 o 
  -4  -6   3      361.12      364.14     14.45 o 
  -3  -6   3      619.61      575.26     22.53 o 
  -2  -6   3     3253.22     3073.67     45.94 o 
  -1  -6   3      738.49      626.45     27.82 o 
   0  -6   3      135.60       15.76      7.96 o 
   1  -6   3      320.60      337.57      7.64 o 
   2  -6   3       50.84       51.85      4.27 o 
   3  -6   3     1742.21     1817.89     15.98 o 
   4  -6   3     3547.29     3935.43     43.50 o 
   5  -6   3      173.25      186.15      6.29 o 
   6  -6   3      577.93      622.89     10.09 o 
   7  -6   3      436.79      416.53      9.04 o 
   8  -6   3       26.34       25.00      3.83 o 
  -9  -5   3       67.80       44.93     13.79 o 
  -8  -5   3       26.09       17.27      4.41 o 
  -7  -5   3        4.46       -0.28      2.98 o 
  -6  -5   3       13.16        3.47      4.84 o 
  -5  -5   3       86.84       73.11      6.97 o 
  -4  -5   3      570.36      580.63     10.90 o 
  -3  -5   3     1448.64     1332.92     32.11 o 
  -2  -5   3     8744.15     9265.68    187.11 o 
  -1  -5   3    11729.85    12326.37     71.64 o 
   0  -5   3     4389.91     4324.56     32.90 o 
   1  -5   3     3280.72     3455.06     28.01 o 
   2  -5   3     2499.47     2443.67     44.69 o 
   3  -5   3       24.42       14.89      3.71 o 
   4  -5   3       62.16       61.15      4.10 o 
   5  -5   3      266.65      243.33      7.20 o 
   6  -5   3      302.91      321.80      8.18 o 
   7  -5   3       18.09        7.22      3.06 o 
   8  -5   3        0.04        0.11      2.38 o 
   9  -5   3       11.31       15.59      7.55 o 
  -9  -4   3      102.06      114.03      7.99 o 
  -8  -4   3      378.28      372.68     15.13 o 
  -7  -4   3      750.82      736.44     23.54 o 
  -6  -4   3        3.21       -5.21      4.58 o 
  -5  -4   3        0.28        1.25      4.34 o 
  -4  -4   3       22.72       14.89      4.25 o 
  -3  -4   3      107.62       23.86      9.77 o 
  -2  -4   3       20.69       28.92     11.44 o 
  -1  -4   3       26.30       42.91      6.57 o 
   0  -4   3      103.06       94.32      6.65 o 
   1  -4   3     1894.19     1682.00     25.47 o 
   2  -4   3     4731.38     4893.90     49.45 o 
   3  -4   3     3540.13     3583.75     24.13 o 
   4  -4   3     3220.00     3320.00     21.96 o 
   5  -4   3      566.04      603.27      8.46 o 
   6  -4   3     1059.81     1047.77     16.22 o 
   7  -4   3      503.75      538.15     19.72 o 
   8  -4   3       61.00       48.57      5.08 o 
   9  -4   3       90.53      104.67      6.33 o 
  -9  -3   3      270.21      243.69     10.70 o 
  -8  -3   3      254.29      245.38     12.27 o 
  -7  -3   3     2174.87     2351.27     34.68 o 
  -6  -3   3      502.75      474.24     14.14 o 
  -5  -3   3      437.24      439.89     10.77 o 
  -4  -3   3      515.36      511.92      9.84 o 
  -3  -3   3     4647.66     4658.10     33.80 o 
  -2  -3   3     1485.48     1601.99     15.81 o 
  -1  -3   3      458.10      416.13      9.83 o 
   0  -3   3      563.16      608.23     11.76 o 
   1  -3   3     2349.27     2183.14     21.26 o 
   2  -3   3        6.15       -8.51      5.67 o 
   4  -3   3       56.05       43.16      4.26 o 
   5  -3   3      143.55      131.20      5.17 o 
   6  -3   3      624.49      616.96      8.79 o 
   7  -3   3      935.60     1001.98     16.36 o 
   8  -3   3      170.87      178.83      7.22 o 
   9  -3   3      318.21      322.53      9.18 o 
  10  -3   3       44.46       41.03      9.70 o 
  -9  -2   3        0.04        3.58      5.42 o 
  -8  -2   3       49.48       30.99      6.41 o 
  -7  -2   3       88.55       81.50      6.77 o 
  -6  -2   3     2437.70     2506.09     27.44 o 
  -5  -2   3     1504.42     1541.70     19.07 o 
  -4  -2   3       40.59       45.37      5.38 o 
  -3  -2   3      549.77      591.08     10.68 o 
  -2  -2   3     2814.63     2716.66     21.36 o 
  -1  -2   3    15493.32    15274.93     74.63 o 
   0  -2   3      263.05      300.04      8.74 o 
   1  -2   3     5877.52     5322.54     36.85 o 
   2  -2   3     9579.47     9106.57     46.38 o 
   3  -2   3     4049.50     3887.26     21.22 o 
   4  -2   3     5473.47     5423.15     27.10 o 
   5  -2   3     3517.78     3682.47     30.39 o 
   6  -2   3     1249.34     1234.66     11.69 o 
   7  -2   3      239.27      277.99      8.71 o 
   8  -2   3       56.70       65.84      5.53 o 
   9  -2   3        1.31        6.19      3.45 o 
  10  -2   3       76.34       57.33      7.62 o 
  -9  -1   3      210.17      183.17      8.55 o 
  -8  -1   3      544.81      544.72     21.30 o 
  -7  -1   3     1812.47     1920.29     36.30 o 
  -6  -1   3        7.97        5.45      3.69 o 
  -5  -1   3       69.58       65.88      5.64 o 
  -4  -1   3     1394.52     1379.42     28.27 o 
  -3  -1   3      681.65      691.40     11.05 o 
  -2  -1   3       72.30       58.77     11.50 o 
  -1  -1   3     1660.09     1584.88     13.84 o 
   0  -1   3     7132.55     7117.76     38.29 o 
   1  -1   3        9.06       42.82     15.06 o 
   2  -1   3     2392.87     2379.70     21.85 o 
   3  -1   3     3292.02     3235.54     18.86 o 
   4  -1   3       74.26       69.98      6.99 o 
   5  -1   3     6477.54     6670.82     42.01 o 
   6  -1   3     7324.12     7841.88     36.68 o 
   7  -1   3      813.18      874.36     13.55 o 
   8  -1   3      321.56      316.17     14.72 o 
   9  -1   3      173.46      197.64      9.41 o 
  10  -1   3       35.14       27.05      4.63 o 
  -9   0   3        6.42        5.86      6.59 o 
  -8   0   3      121.78      110.51      6.21 o 
  -7   0   3      613.52      647.30     11.82 o 
  -6   0   3      408.79      427.36      9.46 o 
  -5   0   3     1174.24     1162.38     12.84 o 
  -4   0   3     3304.57     3552.50     36.75 o 
  -3   0   3     6932.89     7051.90     51.26 o 
  -2   0   3     4370.63     4210.44     30.83 o 
  -1   0   3      423.28      394.35      7.27 o 
   0   0   3        8.70       77.77     10.26 o 
   1   0   3     9138.84     9022.63     59.14 o 
   2   0   3      687.52      827.05     14.80 o 
   3   0   3       32.90       58.84      5.89 o 
   4   0   3      817.23      743.29     10.42 o 
   5   0   3     1381.00     1386.05     16.72 o 
   6   0   3      188.29      197.51     10.20 o 
   7   0   3        1.63        9.28      4.01 o 
   8   0   3       59.35       63.68      5.88 o 
   9   0   3       78.86       69.55      6.99 o 
  10   0   3      399.29      400.93     15.99 o 
  11   0   3      174.10      154.26     11.54 o 
  -9   1   3      222.69      192.63      9.87 o 
  -8   1   3      433.52      430.01      9.14 o 
  -7   1   3      317.42      322.69      7.80 o 
  -6   1   3      909.03      853.25     16.27 o 
  -5   1   3      270.70      241.05      6.08 o 
  -4   1   3      604.28      625.31      9.34 o 
  -3   1   3     3755.00     3837.30     23.08 o 
  -2   1   3     4395.41     4261.89     25.81 o 
  -1   1   3     6209.91     5588.47     31.14 o 
   0   1   3     5550.87     5176.70     25.92 o 
   1   1   3     6545.32     6357.73     37.57 o 
   2   1   3      327.05      416.45     19.39 o 
   3   1   3     2248.65     2179.77     14.45 o 
   4   1   3        1.25       -5.34      4.38 o 
   5   1   3     2169.74     1907.43     18.67 o 
   6   1   3     2118.75     2261.97     21.43 o 
   7   1   3      552.10      549.24     14.25 o 
   8   1   3      791.72      826.10     16.85 o 
   9   1   3     1071.21     1068.38     20.87 o 
  10   1   3       53.25       53.94      6.50 o 
  11   1   3        0.11        1.24      2.71 o 
  -8   2   3      919.42      966.16     10.52 o 
  -7   2   3      392.13      361.93      7.36 o 
  -6   2   3      975.54      994.06     14.71 o 
  -5   2   3     2187.92     2301.34     24.44 o 
  -4   2   3     1350.84     1409.77     10.64 o 
  -3   2   3      173.20      163.18      5.59 o 
  -2   2   3     1592.60     1683.45     14.99 o 
  -1   2   3       61.45       87.55      6.46 o 
   0   2   3      204.57      101.50     14.22 o 
   1   2   3     5306.17     5162.32     34.36 o 
   2   2   3     3142.44     2825.44     17.34 o 
   3   2   3      850.92      792.99     17.97 o 
   4   2   3        5.10       -5.42      5.02 o 
   5   2   3        6.82       16.31      5.39 o 
   6   2   3       84.94      102.16      6.49 o 
   7   2   3      465.46      473.13     12.02 o 
   8   2   3     1568.55     1718.72     23.26 o 
   9   2   3     1940.50     2006.53     58.58 o 
  10   2   3     1042.33     1037.88     20.22 o 
  11   2   3      332.91      330.85     18.77 o 
  -8   3   3       64.24       73.99     10.06 o 
  -7   3   3       88.15       89.92      9.36 o 
  -6   3   3       71.07       57.94      8.68 o 
  -5   3   3       75.43       87.93      9.11 o 
  -4   3   3      906.91      877.00     16.11 o 
  -3   3   3     1840.23     1950.40     20.33 o 
  -2   3   3      730.92      724.20     13.99 o 
  -1   3   3     7411.41     7127.53     36.04 o 
   0   3   3     6244.76     5841.92     37.08 o 
   1   3   3     1164.89      932.45     10.86 o 
   2   3   3     3147.08     2775.64     38.55 o 
   3   3   3     6495.19     6198.13     31.46 o 
   4   3   3     3327.91     3217.54     29.68 o 
   5   3   3      245.47      215.10      9.16 o 
   6   3   3      263.65      313.79     12.97 o 
   7   3   3      353.21      371.06     14.09 o 
   8   3   3        0.38        5.62      5.34 o 
   9   3   3      149.05      168.63      9.66 o 
  10   3   3        5.90        5.15      3.53 o 
  11   3   3       53.62       56.31      7.64 o 
  -8   4   3       60.63       44.01      7.66 o 
  -7   4   3        9.15       16.43      7.27 o 
  -6   4   3       12.43        9.59      8.33 o 
  -5   4   3      884.70      873.50     17.87 o 
  -4   4   3      651.75      669.56     15.09 o 
  -3   4   3      568.55      602.62     13.08 o 
  -2   4   3     1000.00      993.71     13.54 o 
  -1   4   3     1367.64     1502.81     19.45 o 
   0   4   3     2675.14     2414.85     15.64 o 
   1   4   3     9713.22     9685.02     86.32 o 
   3   4   3     6615.07     6727.81    107.60 o 
   4   4   3     3131.21     3213.98     33.83 o 
   5   4   3     2677.15     2765.74     27.53 o 
   6   4   3       83.95       65.68      6.15 o 
   7   4   3      356.10      321.08      9.21 o 
   8   4   3      772.95      802.29     15.24 o 
   9   4   3      426.20      421.62     12.56 o 
  10   4   3      427.75      426.63     13.02 o 
  11   4   3      302.21      304.00     22.13 o 
  -7   5   3       44.98       64.17      8.98 o 
  -6   5   3      109.61       96.54      8.57 o 
  -5   5   3      539.51      550.73     26.38 o 
  -4   5   3     1988.17     2159.93     45.90 o 
  -3   5   3     1644.67     1722.87     24.54 o 
  -2   5   3     1924.12     2113.52     55.11 o 
  -1   5   3     2283.35     2045.06     15.55 o 
   0   5   3     4170.36     4330.29     35.65 o 
   1   5   3        0.99       19.05      6.21 o 
   2   5   3      120.64      163.67      3.95 o 
   3   5   3      259.08      234.92      5.22 o 
   4   5   3      151.82      138.78      8.57 o 
   5   5   3      575.43      488.69      8.47 o 
   6   5   3      180.23      184.83      9.51 o 
   7   5   3      397.26      374.30     12.23 o 
   8   5   3       44.44       51.24      6.27 o 
   9   5   3      375.65      382.93     13.24 o 
  10   5   3      113.09      109.88     10.03 o 
  11   5   3      104.76       81.30      8.32 o 
  -7   6   3        0.07       -0.50      6.73 o 
  -6   6   3        0.26       -2.10      4.79 o 
  -5   6   3      229.27      223.92     17.95 o 
  -4   6   3        0.57       10.92      5.19 o 
  -3   6   3       54.53       52.75      5.88 o 
  -2   6   3      312.98      279.20      9.05 o 
  -1   6   3      863.48      833.11      7.24 o 
   0   6   3     4300.55     4108.99     33.12 o 
   1   6   3     5829.20     5933.71     49.36 o 
   2   6   3     1590.45     1598.13     21.35 o 
   3   6   3     1279.06     1224.67     20.36 o 
   4   6   3     3954.28     3943.66     41.23 o 
   5   6   3      302.84      276.36      8.07 o 
   6   6   3       92.03       87.14      8.31 o 
   7   6   3      288.97      291.56     12.77 o 
   8   6   3      571.40      547.11     14.03 o 
   9   6   3        2.72        2.39      3.22 o 
  10   6   3       77.78       65.19      6.87 o 
  11   6   3       79.80       62.69      7.04 o 
  -6   7   3      302.83      316.90     16.56 o 
  -5   7   3       66.95       50.64      8.82 o 
  -4   7   3        3.21       -0.43      4.66 o 
  -3   7   3      142.33      118.65      7.62 o 
  -2   7   3        0.93        0.94      3.99 o 
  -1   7   3      196.30      173.61      4.31 o 
   0   7   3       19.91       15.74      4.22 o 
   1   7   3     1462.95     1456.96     18.92 o 
   2   7   3      217.33      197.93      8.50 o 
   3   7   3      514.01      537.14      7.52 o 
   4   7   3     1350.99     1292.30     15.31 o 
   5   7   3     2207.49     2335.98     24.43 o 
   6   7   3     1068.11     1111.35     14.74 o 
   7   7   3      338.09      351.40     11.33 o 
   8   7   3      967.56     1048.89     20.55 o 
   9   7   3      545.57      511.89     14.53 o 
  10   7   3      169.79      167.95     15.47 o 
  11   7   3      284.74      288.69     42.84 o 
  -5   8   3      231.98      282.09     12.70 o 
  -4   8   3        1.58        8.06      4.56 o 
  -3   8   3      111.45       99.96      6.68 o 
  -2   8   3      309.70      345.80      5.75 o 
  -1   8   3     1452.01     1546.41     16.09 o 
   0   8   3      578.25      625.21     15.33 o 
   1   8   3     3031.73     3251.04     47.38 o 
   2   8   3     4001.38     4233.13     37.42 o 
   3   8   3     1398.61     1415.34     18.65 o 
   4   8   3      932.78      965.89     15.73 o 
   5   8   3      762.80      734.64     14.66 o 
   6   8   3       93.91      108.13     10.56 o 
   7   8   3       83.53       84.35      6.82 o 
   8   8   3     1000.42     1003.01     17.37 o 
   9   8   3      744.61      755.06     20.76 o 
  10   8   3       47.36       37.16      5.52 o 
  -5   9   3        6.09       11.35      6.16 o 
  -4   9   3       10.85        8.09      4.76 o 
  -3   9   3        0.62        6.48      5.37 o 
  -2   9   3        1.31        0.79      0.71 o 
  -1   9   3        0.63       -1.86      2.92 o 
   0   9   3      117.05      122.79      6.37 o 
   1   9   3       18.75        8.81      6.69 o 
   2   9   3     1538.81     1512.54     24.99 o 
   3   9   3     2548.24     2598.81     77.45 o 
   4   9   3     2817.09     2996.49     31.74 o 
   5   9   3      999.33     1035.41     23.75 o 
   6   9   3     1516.37     1574.10     32.45 o 
   7   9   3      689.90      686.15     17.68 o 
   8   9   3        2.93        4.18      5.53 o 
   9   9   3       95.21       76.24      8.53 o 
  10   9   3      182.49      156.01     14.68 o 
  -4  10   3      317.27      348.93     15.21 o 
  -3  10   3      334.33      342.81     12.42 o 
  -2  10   3      335.29      330.20      7.12 o 
  -1  10   3      118.85      119.14      6.20 o 
   0  10   3        0.08       -0.35      2.81 o 
   1  10   3        7.15        5.03      2.89 o 
   2  10   3      406.27      426.01     12.65 o 
   3  10   3        0.65        1.46      2.52 o 
   4  10   3       57.37       54.86      4.89 o 
   5  10   3        1.38       -2.99      4.77 o 
   6  10   3       16.12        1.75      5.14 o 
   7  10   3      806.71      872.53     32.81 o 
   8  10   3      677.76      704.68     19.26 o 
   9  10   3      226.59      231.84     12.96 o 
  10  10   3      253.58      221.31     20.30 o 
  -3  11   3      205.76      204.90     15.79 o 
  -2  11   3      221.00      226.50      5.05 o 
  -1  11   3      400.44      414.44     10.50 o 
   0  11   3      226.09      215.60      7.99 o 
   1  11   3       26.19       40.88      4.95 o 
   2  11   3      126.69      126.54      8.19 o 
   3  11   3      439.12      418.28     10.66 o 
   4  11   3       81.82       82.11      6.69 o 
   5  11   3      367.83      332.46      7.70 o 
   6  11   3     1016.69     1069.78     18.67 o 
   7  11   3     1064.53     1057.86     20.25 o 
   8  11   3       67.47       81.33      9.18 o 
   9  11   3      134.97      126.85     11.52 o 
  -1  12   3       88.24       75.36      8.36 o 
   0  12   3       72.04       58.19      5.48 o 
   1  12   3       22.10       15.33      3.33 o 
   2  12   3       17.11       12.29      4.16 o 
   3  12   3       21.07       19.03      4.02 o 
   4  12   3       32.88       34.10      4.00 o 
   5  12   3      269.26      252.03      7.07 o 
   6  12   3      793.55      805.67     11.45 o 
   7  12   3     1316.47     1355.61     36.23 o 
   8  12   3      531.41      528.94     22.22 o 
   1  13   3      374.08      370.83     13.09 o 
   2  13   3       86.12       91.92      6.81 o 
   3  13   3        8.90        3.06      2.88 o 
   4  13   3        5.71       11.31      2.81 o 
   5  13   3       15.38       18.74      3.46 o 
   6  13   3       35.90       26.82      3.41 o 
   7  13   3        7.92       10.87      4.80 o 
  -5 -12   4      253.45      209.11     54.70 o 
  -4 -12   4      214.86      188.60     15.40 o 
  -3 -12   4       44.44       29.33      5.59 o 
  -2 -12   4       15.22       13.62      5.31 o 
  -1 -12   4       43.47       34.12      6.50 o 
   0 -12   4        7.94        7.11      3.83 o 
   1 -12   4       28.75       22.53      5.49 o 
   2 -12   4      129.67      120.26      9.26 o 
  -6 -11   4       33.17       13.55      5.87 o 
  -5 -11   4      832.80      914.08     35.74 o 
  -4 -11   4     1713.90     1963.45     37.54 o 
  -3 -11   4      868.09      901.89     34.85 o 
  -2 -11   4      950.09      904.36     19.86 o 
  -1 -11   4      533.48      520.30     14.19 o 
   0 -11   4      249.99      214.67     10.16 o 
   1 -11   4        7.09        9.77      4.78 o 
   2 -11   4       10.16       11.56      4.28 o 
   3 -11   4        3.32        2.05      7.67 o 
   4 -11   4       23.68       12.00      5.56 o 
  -7 -10   4       67.95       63.68     10.02 o 
  -6 -10   4      224.35      246.79     22.99 o 
  -5 -10   4      215.61      219.16     15.52 o 
  -4 -10   4       75.78       65.48     14.44 o 
  -3 -10   4       75.50       74.64     10.18 o 
  -2 -10   4      216.66      198.80     16.42 o 
  -1 -10   4      959.43     1000.68     28.04 o 
   1 -10   4      429.42      434.44     13.43 o 
   2 -10   4       11.10       12.57      6.24 o 
   3 -10   4      116.72      103.80      8.78 o 
   4 -10   4       29.16       31.63     10.62 o 
   5 -10   4       40.77       34.86      5.71 o 
  -7  -9   4      181.23      187.47     12.21 o 
  -6  -9   4      695.15      652.08     18.51 o 
  -5  -9   4     1248.06     1286.96     50.15 o 
  -4  -9   4      760.08      840.94     20.58 o 
  -3  -9   4      321.27      324.40     14.38 o 
  -2  -9   4      123.08      103.09      9.58 o 
  -1  -9   4      368.90      359.34     17.76 o 
   0  -9   4       71.29       63.26     14.26 o 
   1  -9   4        9.82        0.09      4.30 o 
   2  -9   4      259.75      251.28     11.21 o 
   3  -9   4       36.28       32.30      5.22 o 
   4  -9   4       95.65       80.12      7.10 o 
   5  -9   4       18.05       16.13      4.90 o 
   6  -9   4       27.89       19.21      5.76 o 
  -8  -8   4      101.12       89.07      9.04 o 
  -7  -8   4       67.93       68.40      8.73 o 
  -6  -8   4        8.99        2.81      5.86 o 
  -5  -8   4        3.35       -0.50     12.85 o 
  -4  -8   4        1.91        5.75      8.63 o 
  -3  -8   4       33.15       44.95      7.59 o 
  -2  -8   4      630.87      660.30     24.09 o 
  -1  -8   4     1297.85     1371.68     32.08 o 
   0  -8   4     3895.82     4121.56     65.29 o 
   1  -8   4     1093.40     1122.66     19.95 o 
   2  -8   4      992.74      978.65     32.31 o 
   3  -8   4      510.35      516.86     13.89 o 
   4  -8   4      405.45      389.57     10.96 o 
   5  -8   4       40.47       40.18      4.25 o 
   6  -8   4       78.78       82.14      6.40 o 
   7  -8   4       81.10       91.94      6.63 o 
  -8  -7   4       71.97       51.29     15.57 o 
  -7  -7   4      260.88      248.00      9.85 o 
  -6  -7   4      411.19      393.33     18.57 o 
  -5  -7   4      767.08      715.50     18.76 o 
  -4  -7   4      389.83      405.02     13.65 o 
  -3  -7   4      435.09      465.81     17.64 o 
  -2  -7   4      280.81      279.33     39.79 o 
  -1  -7   4      676.33      405.37     16.94 o 
   0  -7   4      250.07      235.15     14.40 o 
   1  -7   4      949.06     1007.62     14.36 o 
   2  -7   4     1664.40     1693.59     26.35 o 
   3  -7   4     1179.08     1294.73     31.77 o 
   4  -7   4     1670.03     1782.57     23.50 o 
   5  -7   4      703.47      715.03     12.85 o 
   6  -7   4        1.69        1.23      2.56 o 
   7  -7   4       11.91       11.95      2.76 o 
   8  -7   4       65.78       70.10      5.54 o 
  -9  -6   4      252.10      225.70     21.69 o 
  -8  -6   4       71.06       54.42      6.48 o 
  -7  -6   4      212.81      224.55     11.08 o 
  -6  -6   4      278.31      266.59     15.77 o 
  -5  -6   4     1218.34     1307.31     20.84 o 
  -4  -6   4      542.38      524.06     14.56 o 
  -3  -6   4     1538.93     1577.06     26.33 o 
  -2  -6   4     2776.42     2850.33     77.63 o 
  -1  -6   4     3895.13     4145.48     55.66 o 
   0  -6   4      727.04      642.63     13.11 o 
   1  -6   4       16.36       -0.39      4.29 o 
   2  -6   4      152.14      131.91      5.93 o 
   3  -6   4       42.91       33.61      4.98 o 
   4  -6   4      218.56      223.24      7.37 o 
   5  -6   4      157.66      166.32     10.10 o 
   6  -6   4       11.90        7.78      2.57 o 
   7  -6   4       12.97        9.65      2.92 o 
   8  -6   4       17.92       13.47      5.09 o 
  -9  -5   4       90.95       75.94     10.05 o 
  -8  -5   4       58.00       40.35      7.64 o 
  -7  -5   4      315.50      300.06     11.95 o 
  -6  -5   4       28.87       16.38      4.62 o 
  -5  -5   4     1204.42     1215.91     18.53 o 
  -4  -5   4      340.85      289.03     10.37 o 
  -3  -5   4       27.29       33.17      7.44 o 
  -2  -5   4     1021.43     1050.71     17.74 o 
  -1  -5   4      252.26      227.42      9.59 o 
   0  -5   4     1077.41     1132.35     17.84 o 
   1  -5   4     1594.45     1689.34     40.86 o 
   2  -5   4     2934.57     2932.15     39.73 o 
   3  -5   4     4546.37     4975.91     49.32 o 
   4  -5   4      849.33      821.51     10.99 o 
   5  -5   4      366.70      363.11      7.43 o 
   6  -5   4        0.63        6.04      2.50 o 
   7  -5   4      336.24      342.31      8.26 o 
   8  -5   4       93.42       86.63      5.88 o 
   9  -5   4      104.45      117.10      6.32 o 
  -9  -4   4      446.78      447.02     16.54 o 
  -8  -4   4      380.03      407.56     20.18 o 
  -7  -4   4      797.67      816.58     17.03 o 
  -6  -4   4     1910.58     2136.13     30.53 o 
  -5  -4   4       99.74       89.36      6.91 o 
  -4  -4   4       73.95       85.00      7.15 o 
  -3  -4   4      517.82      498.82     10.31 o 
  -2  -4   4     1950.23     1930.66     26.20 o 
  -1  -4   4       11.02       16.84      6.79 o 
   0  -4   4      101.29       83.72      7.18 o 
   1  -4   4     1528.86     1535.32     20.16 o 
   2  -4   4     2561.81     2529.97     23.15 o 
   3  -4   4       98.11       84.77     12.62 o 
   4  -4   4       15.66       24.03      4.60 o 
   5  -4   4      177.31      195.23      7.99 o 
   6  -4   4     2208.64     2342.90     36.51 o 
   7  -4   4     1911.67     2119.51     23.83 o 
   8  -4   4      880.44      871.94     20.79 o 
   9  -4   4      170.27      153.04      7.24 o 
  -9  -3   4       11.90        6.92      6.90 o 
  -8  -3   4      175.92      167.71     17.30 o 
  -7  -3   4       91.98       80.10      7.25 o 
  -6  -3   4      524.17      508.61     13.48 o 
  -5  -3   4     1084.00     1073.56     16.23 o 
  -4  -3   4       96.36       99.83      8.46 o 
  -3  -3   4      357.88      305.90     15.52 o 
  -2  -3   4     1187.86     1117.45     17.01 o 
  -1  -3   4     3638.01     3580.97     32.55 o 
   0  -3   4      167.41      176.26      9.19 o 
   1  -3   4     9356.80     9702.93    104.02 o 
   2  -3   4    15445.66    15041.49     76.72 o 
   3  -3   4     2853.77     3020.25     32.03 o 
   4  -3   4      641.95      630.87      8.04 o 
   5  -3   4      804.81      847.47      9.37 o 
   6  -3   4        2.42       -0.37      3.00 o 
   7  -3   4      167.74      178.70      7.55 o 
   8  -3   4      449.29      406.33     10.11 o 
   9  -3   4        2.64        5.26      3.72 o 
  10  -3   4       29.98       24.46      4.55 o 
  -9  -2   4       38.27       35.61      6.08 o 
  -8  -2   4      223.07      197.93     11.17 o 
  -7  -2   4      431.84      454.61     12.11 o 
  -6  -2   4      821.53      869.28     14.00 o 
  -5  -2   4      155.90      156.25      7.66 o 
  -4  -2   4      471.72      433.87     10.51 o 
  -3  -2   4      307.82      341.20     10.75 o 
  -2  -2   4      445.31      552.00     10.29 o 
  -1  -2   4      348.05      289.61     14.37 o 
   0  -2   4        3.58       -5.02      5.52 o 
   1  -2   4        0.65       -9.10      6.06 o 
   2  -2   4     1323.84     1375.47     22.74 o 
   3  -2   4     5246.95     5212.78     30.74 o 
   4  -2   4      711.36      718.02     10.22 o 
   5  -2   4     1111.72     1103.70     10.87 o 
   6  -2   4     3429.06     3536.54     29.45 o 
   7  -2   4     1376.25     1465.37     18.77 o 
   8  -2   4       17.95       26.29      6.14 o 
   9  -2   4      145.26      158.64      7.49 o 
  10  -2   4      400.78      405.10     10.99 o 
  -9  -1   4        1.09        2.51      3.41 o 
  -8  -1   4      289.16      304.12     12.28 o 
  -7  -1   4      609.78      597.15     12.84 o 
  -6  -1   4     1573.76     1674.19     44.62 o 
  -5  -1   4     1367.39     1369.93     19.77 o 
  -4  -1   4     3633.46     3692.69     26.42 o 
  -3  -1   4     4077.28     3843.24     25.61 o 
  -2  -1   4     5820.46     5784.70     44.37 o 
  -1  -1   4      606.73      594.62     11.59 o 
   0  -1   4        0.90       -8.72      5.82 o 
   1  -1   4       38.41       24.69     15.33 o 
   2  -1   4      241.72      188.08      9.25 o 
   3  -1   4       20.86       -5.63      4.27 o 
   4  -1   4      336.33      377.14      7.26 o 
   5  -1   4      997.68     1125.11     12.10 o 
   6  -1   4      428.97      416.52      8.14 o 
   7  -1   4      419.04      412.23     10.29 o 
   8  -1   4      143.76      128.24      6.95 o 
   9  -1   4      188.77      209.37      8.43 o 
  10  -1   4      437.75      429.16     13.84 o 
  11  -1   4      455.22      523.75     23.87 o 
  -9   0   4       57.23       48.69      5.46 o 
  -8   0   4      196.59      167.25      7.64 o 
  -7   0   4        3.99        1.98      3.49 o 
  -6   0   4      105.94       89.08      7.76 o 
  -5   0   4      366.70      356.29     13.49 o 
  -4   0   4      282.03      260.82     11.49 o 
  -3   0   4     8508.66     8531.54     52.48 o 
  -2   0   4     7732.11     7812.93     51.06 o 
  -1   0   4       96.24       70.41      4.98 o 
   0   0   4        5.29       -5.00      5.09 o 
   1   0   4       30.07        1.61      7.43 o 
   2   0   4     1171.94     1096.03     19.32 o 
   3   0   4      193.82      150.60      9.23 o 
   4   0   4     3170.45     3178.03     19.41 o 
   5   0   4     1660.86     1508.54     14.76 o 
   6   0   4     4295.28     4442.58     34.61 o 
   7   0   4     1229.92     1211.34     23.84 o 
   8   0   4      200.33      216.53      9.74 o 
   9   0   4      177.38      191.68     10.51 o 
  10   0   4       25.63       24.76      6.92 o 
  11   0   4       29.53       30.40      7.45 o 
  -8   1   4      323.11      330.70      7.16 o 
  -7   1   4      852.58      807.88     28.64 o 
  -6   1   4        2.06        7.50      3.34 o 
  -5   1   4       45.65       56.15      9.86 o 
  -4   1   4     2158.54     2169.91     16.15 o 
  -3   1   4      825.03      790.69      9.64 o 
  -2   1   4        0.06        3.27      2.24 o 
  -1   1   4      921.54      871.09     10.93 o 
   0   1   4     2092.59     1978.78     14.27 o 
   1   1   4        4.75       -6.15      6.31 o 
   2   1   4     8072.21     7445.09     51.29 o 
   3   1   4      251.98      225.75      9.75 o 
   4   1   4      159.92      213.12      7.07 o 
   5   1   4     1277.66     1128.47     14.14 o 
   6   1   4     1674.37     1773.26     16.08 o 
   7   1   4      721.18      696.57     12.13 o 
   8   1   4     1265.60     1276.67     19.24 o 
   9   1   4      881.02      911.07     25.24 o 
  10   1   4      560.68      586.57     15.27 o 
  11   1   4      142.54      149.10     16.51 o 
  -8   2   4       14.49       10.02      2.55 o 
  -7   2   4      200.32      214.16      8.17 o 
  -6   2   4       79.73       93.19      4.31 o 
  -5   2   4       32.22       24.38      2.44 o 
  -4   2   4     1755.94     1837.95     29.22 o 
  -3   2   4     5577.74     5711.50     49.37 o 
  -2   2   4     4101.74     4190.35     46.45 o 
  -1   2   4     3771.31     3810.28     27.15 o 
   0   2   4    10144.30     9621.24     47.30 o 
   1   2   4    13774.22    12977.60     67.76 o 
   2   2   4      317.05      293.07     16.70 o 
   3   2   4        1.74       -5.69      3.79 o 
   4   2   4     3320.58     3469.57     21.92 o 
   5   2   4       40.51       51.59      8.79 o 
   6   2   4      690.14      669.92     10.55 o 
   7   2   4      115.45      102.73      6.05 o 
   8   2   4      251.78      219.76     10.82 o 
   9   2   4      188.10      158.47      8.88 o 
  10   2   4      178.57      173.12      9.55 o 
  11   2   4       30.74       20.26      6.97 o 
  -8   3   4        5.55       13.18      6.96 o 
  -7   3   4       14.48       14.24      6.41 o 
  -6   3   4       54.76       46.12      8.28 o 
  -5   3   4      196.54      203.92     10.51 o 
  -4   3   4      352.28      324.04     11.64 o 
  -3   3   4       31.31       14.36      6.05 o 
  -2   3   4       98.68       85.28      5.27 o 
  -1   3   4      339.03      336.25      4.69 o 
   0   3   4     2749.57     2802.12     18.56 o 
   1   3   4    16133.88    15563.57     72.31 o 
   2   3   4     6040.45     5725.87     63.93 o 
   3   3   4       42.40       11.93      7.57 o 
   4   3   4     3677.38     3379.37     18.31 o 
   5   3   4     1515.57     1414.74     12.43 o 
   6   3   4      225.83      227.32     12.09 o 
   7   3   4        4.10        6.94      3.55 o 
   8   3   4     1305.33     1414.36     18.75 o 
   9   3   4     1166.56     1198.88     19.42 o 
  10   3   4       71.21       73.84      6.67 o 
  11   3   4       74.99       69.72      9.30 o 
  -7   4   4      189.13      172.87     11.59 o 
  -6   4   4      388.01      423.04     14.10 o 
  -5   4   4      955.12      946.48     49.49 o 
  -4   4   4      650.44      672.29     14.92 o 
  -3   4   4      748.13      717.33     14.67 o 
  -2   4   4     1496.28     1655.36     19.34 o 
  -1   4   4     1694.09     1692.26     15.08 o 
   0   4   4     1206.86     1276.22     13.34 o 
   1   4   4      840.15      907.21      9.50 o 
   2   4   4      213.36      241.25     29.74 o 
   3   4   4      471.94      588.36     19.26 o 
   4   4   4     1842.80     1875.46     16.39 o 
   5   4   4     1416.84     1361.26     13.93 o 
   6   4   4     1300.65     1394.55     12.68 o 
   7   4   4        5.71        1.25      3.20 o 
   8   4   4        9.38       13.25      5.72 o 
   9   4   4      800.32      782.22     14.00 o 
  10   4   4      371.33      383.97     13.02 o 
  11   4   4       64.24       52.17      6.69 o 
  -7   5   4      111.30       95.34     10.34 o 
  -6   5   4       58.01       67.15      8.61 o 
  -5   5   4      366.86      381.32     26.74 o 
  -4   5   4      587.69      651.83     15.23 o 
  -3   5   4      167.67      153.76     10.50 o 
  -2   5   4      206.34      186.04      7.76 o 
  -1   5   4     3304.70     3458.35     23.02 o 
   0   5   4     1354.94     1489.97     13.24 o 
   1   5   4     1267.55     1295.18     12.47 o 
   2   5   4     1884.77     1949.99     32.19 o 
   3   5   4      751.07      637.16     21.01 o 
   4   5   4     2625.93     2396.99     20.70 o 
   5   5   4      856.62      741.05     12.52 o 
   6   5   4     2005.60     2126.35     15.99 o 
   7   5   4      842.40      904.39     12.17 o 
   8   5   4      711.01      718.22     12.59 o 
   9   5   4       42.96       46.22      8.87 o 
  10   5   4       11.29        6.69      3.93 o 
  11   5   4        2.61        7.85      3.82 o 
  -6   6   4       24.76        9.88      7.02 o 
  -5   6   4       89.60       59.37      8.81 o 
  -4   6   4       93.34       76.68      9.60 o 
  -3   6   4      210.18      219.14     12.40 o 
  -2   6   4      304.25      288.36      8.77 o 
  -1   6   4      596.70      615.14      8.68 o 
   0   6   4       20.29       11.80      2.37 o 
   1   6   4      136.44      143.93      4.06 o 
   2   6   4      388.61      405.79      6.27 o 
   4   6   4     5767.67     5657.03     52.13 o 
   5   6   4     5040.56     5279.55     26.30 o 
   6   6   4     2067.02     2124.17     18.22 o 
   7   6   4     1842.56     1942.15     25.61 o 
   8   6   4      130.19      135.30      8.56 o 
   9   6   4      250.27      231.55     12.94 o 
  10   6   4       41.78       31.83      4.76 o 
  11   6   4      112.81      108.94      8.78 o 
  -6   7   4       41.22       44.66      7.75 o 
  -5   7   4      397.25      410.95     14.01 o 
  -4   7   4      753.68      783.89     32.08 o 
  -3   7   4       26.89       23.61      9.23 o 
  -2   7   4      753.62      842.48     15.23 o 
  -1   7   4     1067.92     1057.40      8.15 o 
   0   7   4     1655.43     1828.21     21.87 o 
   1   7   4      123.91      119.03      7.65 o 
   2   7   4     1698.37     1719.27     16.01 o 
   3   7   4     2299.80     2310.78      9.52 o 
   4   7   4      106.60      100.61      2.07 o 
   5   7   4       21.07       23.55      4.12 o 
   6   7   4        0.41        3.87      2.28 o 
   7   7   4       48.63       46.96     15.11 o 
   8   7   4      648.00      665.45     13.67 o 
   9   7   4      425.33      454.69     11.33 o 
  10   7   4       78.02       59.01     11.72 o 
  11   7   4       21.88       20.48      3.44 o 
  -5   8   4        3.54        5.12      7.88 o 
  -4   8   4      117.31      123.93      8.25 o 
  -3   8   4        7.68       11.18      7.75 o 
  -2   8   4      170.00      204.84      8.79 o 
  -1   8   4      523.22      543.86      6.39 o 
   0   8   4     2177.95     2349.40     35.03 o 
   1   8   4     2350.63     2411.13     37.08 o 
   2   8   4      770.67      810.01     11.69 o 
   3   8   4     3212.09     3225.53     29.83 o 
   4   8   4     2631.42     2884.30     36.26 o 
   5   8   4       76.09       70.48      4.77 o 
   6   8   4      332.26      369.00     11.24 o 
   7   8   4      984.29      985.85     23.24 o 
   8   8   4      198.67      212.33     10.87 o 
   9   8   4        3.90       -1.19      3.89 o 
  10   8   4      118.99      104.79      9.05 o 
  11   8   4      119.05      108.96      9.75 o 
  -4   9   4      423.53      434.76     19.15 o 
  -3   9   4      151.57      133.80     14.92 o 
  -2   9   4        3.81       -0.66      3.60 o 
  -1   9   4      486.92      450.53      6.83 o 
   0   9   4      238.18      233.93      7.19 o 
   1   9   4      231.66      230.37     11.55 o 
   2   9   4      610.08      596.41     12.03 o 
   3   9   4       85.67       68.62      8.46 o 
   4   9   4      141.35      126.96      3.47 o 
   5   9   4       17.37       16.42      5.45 o 
   6   9   4      152.24      156.27      8.13 o 
   7   9   4      732.68      689.99     15.25 o 
   8   9   4     1824.14     1955.49     65.20 o 
   9   9   4      713.61      698.37     15.04 o 
  10   9   4      208.12      202.76     17.89 o 
  -3  10   4      178.80      176.74     10.66 o 
  -2  10   4      349.01      408.81     28.83 o 
  -1  10   4      175.94      171.06      5.57 o 
   0  10   4      264.38      273.68      7.94 o 
   1  10   4     1097.18     1128.85     25.39 o 
   2  10   4      500.04      518.27     12.76 o 
   3  10   4      533.92      523.42     23.42 o 
   4  10   4       96.32      107.95      8.83 o 
   5  10   4      874.39      955.86     12.78 o 
   6  10   4      489.03      523.92     12.26 o 
   7  10   4      593.67      613.44     23.49 o 
   8  10   4        6.69        8.22      5.20 o 
   9  10   4       69.79       87.26      9.29 o 
  10  10   4        5.54       11.04      6.81 o 
  -2  11   4       26.34       11.72      6.07 o 
  -1  11   4       67.01       63.26      4.19 o 
   0  11   4       42.08       44.13      4.57 o 
   1  11   4       77.32       81.49      8.36 o 
   2  11   4      410.63      446.40     13.02 o 
   3  11   4      189.81      188.77      7.18 o 
   4  11   4      621.63      655.30     17.12 o 
   5  11   4      609.82      625.05     15.35 o 
   6  11   4     1673.83     1758.43     13.24 o 
   7  11   4      569.92      547.24     12.79 o 
   8  11   4      382.99      379.87     12.23 o 
   9  11   4      179.05      176.32     10.42 o 
  -1  12   4      327.64      347.65     19.63 o 
   0  12   4      199.42      174.31      8.18 o 
   1  12   4       68.76       62.86      4.97 o 
   2  12   4        4.54        0.70      2.78 o 
   3  12   4      175.81      166.54      7.36 o 
   4  12   4       77.27       69.14      5.59 o 
   5  12   4        2.09        0.66      1.20 o 
   6  12   4        0.08       -1.49      1.25 o 
   7  12   4        6.75        5.66      2.44 o 
   8  12   4       17.09       17.14      5.17 o 
   1  13   4      362.16      351.70     12.05 o 
   2  13   4      507.36      492.93     11.13 o 
   3  13   4      590.81      548.26      9.16 o 
   4  13   4       57.72       51.74      4.40 o 
   5  13   4      169.02      164.93      4.50 o 
   6  13   4       86.89       80.92      3.30 o 
  -4 -12   5      877.44      859.59    137.81 o 
  -3 -12   5      470.12      451.19     31.49 o 
  -2 -12   5       54.56       48.74      8.42 o 
  -1 -12   5       11.54        5.07      4.46 o 
   0 -12   5       37.50       33.84      5.98 o 
   1 -12   5       10.01        5.52      4.25 o 
   2 -12   5       10.27        6.37      4.76 o 
  -5 -11   5        2.46        1.22      5.28 o 
  -4 -11   5       12.32        2.78      4.44 o 
  -3 -11   5      421.87      393.85     26.57 o 
  -2 -11   5      346.75      350.66     13.60 o 
  -1 -11   5      223.73      219.13     16.18 o 
   0 -11   5      509.22      495.54     15.47 o 
   1 -11   5      500.45      506.27     14.95 o 
   2 -11   5       24.13       17.16      5.69 o 
   3 -11   5       10.10        8.86      7.85 o 
   4 -11   5       98.09       89.79     10.40 o 
  -6 -10   5       43.85       38.03     13.79 o 
  -5 -10   5      305.22      290.06     17.59 o 
  -4 -10   5      597.11      617.78     18.16 o 
  -3 -10   5      130.65      143.41     14.06 o 
  -2 -10   5       49.61       46.55     11.32 o 
  -1 -10   5      683.34      661.33     30.05 o 
   0 -10   5      328.42      286.33     11.29 o 
   1 -10   5       31.97       25.99      7.27 o 
   2 -10   5      160.67      156.58     18.20 o 
   3 -10   5        8.18        9.19      6.65 o 
   4 -10   5      224.50      176.96     10.17 o 
   5 -10   5      331.55      322.96     18.44 o 
  -7  -9   5       45.98       46.87      9.12 o 
  -6  -9   5        0.11        7.66      5.60 o 
  -5  -9   5      117.88      128.38     12.15 o 
  -4  -9   5      779.37      842.51     28.43 o 
  -3  -9   5      516.68      514.02     42.87 o 
  -2  -9   5     1047.48     1095.33     29.50 o 
  -1  -9   5     2254.10     2459.90     53.57 o 
   0  -9   5     1822.61     1932.73     45.46 o 
   1  -9   5      752.81      735.30     24.78 o 
   2  -9   5      207.02      209.56     11.92 o 
   3  -9   5       38.53       29.82      6.03 o 
   4  -9   5      207.46      189.41      7.52 o 
   5  -9   5        0.06        0.51      2.86 o 
   6  -9   5       13.21        7.56      3.54 o 
  -7  -8   5       26.98       16.03      6.19 o 
  -6  -8   5      168.73      183.09     11.08 o 
  -5  -8   5       93.20       72.61      9.44 o 
  -4  -8   5        0.05        3.05      6.02 o 
  -3  -8   5      142.34      124.59     13.27 o 
  -2  -8   5      604.70      598.93     16.62 o 
  -1  -8   5       77.38       80.26     10.25 o 
   0  -8   5       44.04       40.47     10.82 o 
   1  -8   5     1227.45     1227.64     23.50 o 
   2  -8   5      876.15      862.81     14.55 o 
   3  -8   5     2151.05     2341.42     28.64 o 
   4  -8   5      593.02      604.12     11.57 o 
   5  -8   5      213.16      197.19      7.66 o 
   6  -8   5        7.49        8.81      2.54 o 
   7  -8   5       32.24       31.98      4.18 o 
  -8  -7   5      311.81      306.46     12.71 o 
  -7  -7   5      222.77      230.88     10.18 o 
  -6  -7   5     1141.61     1187.35     32.57 o 
  -5  -7   5     1587.54     1732.78     86.37 o 
  -4  -7   5     1160.43     1171.30     37.59 o 
  -3  -7   5      498.41      481.97     20.11 o 
  -2  -7   5     1442.21     1653.91     94.13 o 
  -1  -7   5      273.59      287.47     11.03 o 
   0  -7   5       25.73        9.26      8.98 o 
   1  -7   5        0.14       -3.33      4.40 o 
   2  -7   5      230.63      236.41      7.90 o 
   3  -7   5      176.35      139.08      6.43 o 
   4  -7   5       20.20        9.64      4.30 o 
   5  -7   5      183.21      174.46      8.31 o 
   6  -7   5       26.47       23.81      4.66 o 
   7  -7   5      144.77      128.95      7.64 o 
   8  -7   5       92.17       75.48      6.49 o 
  -8  -6   5       71.81       60.25      6.65 o 
  -7  -6   5       46.77       25.41      4.57 o 
  -6  -6   5      198.89      158.14      8.60 o 
  -5  -6   5      945.07      943.35     32.81 o 
  -4  -6   5     1086.33     1101.80     23.92 o 
  -3  -6   5        0.45        0.53      5.62 o 
  -2  -6   5       80.77       99.22     15.23 o 
  -1  -6   5      424.63      437.07     17.18 o 
   0  -6   5      194.98      181.51     11.24 o 
   1  -6   5      548.58      568.90     13.04 o 
   2  -6   5     1789.69     1853.92     24.02 o 
   3  -6   5     2969.10     3209.61     55.78 o 
   4  -6   5      716.38      741.79     12.46 o 
   5  -6   5      414.54      359.10     10.72 o 
   6  -6   5      455.93      458.86     10.09 o 
   7  -6   5      163.38      152.76      8.04 o 
   8  -6   5       26.54       25.08      4.58 o 
  -8  -5   5      252.33      260.00     20.54 o 
  -7  -5   5      465.66      457.53     14.24 o 
  -6  -5   5      903.89      961.24     26.74 o 
  -5  -5   5      376.32      355.94     13.15 o 
  -4  -5   5       91.84       82.77     14.75 o 
  -3  -5   5      283.94      284.89     12.82 o 
  -2  -5   5      670.52      648.72     17.72 o 
  -1  -5   5       11.00        7.99      4.26 o 
   0  -5   5       16.06       22.42      5.59 o 
   1  -5   5       47.00       29.39      5.04 o 
   2  -5   5      687.56      669.13     20.96 o 
   3  -5   5      208.18      187.04     13.21 o 
   4  -5   5     1850.81     1899.20     21.29 o 
   5  -5   5      859.33      866.92     12.70 o 
   6  -5   5     1503.53     1651.33     23.10 o 
   7  -5   5      949.36      994.64     13.75 o 
   8  -5   5      508.51      520.50     10.37 o 
   9  -5   5        7.47        2.14      4.06 o 
  -8  -4   5       20.55       12.48      3.50 o 
  -7  -4   5      210.63      188.64     10.20 o 
  -6  -4   5      353.97      338.05     13.86 o 
  -5  -4   5     1011.10     1040.53     19.31 o 
  -4  -4   5      926.87      957.67     15.23 o 
  -3  -4   5     1250.44     1253.70     18.70 o 
  -2  -4   5     4339.93     4795.91     47.62 o 
  -1  -4   5    10243.98    10878.53     70.24 o 
   0  -4   5     2888.36     3045.17     33.60 o 
   1  -4   5     1301.19     1268.81     30.02 o 
   2  -4   5      435.89      337.16     10.17 o 
   3  -4   5     1163.41     1112.68     12.49 o 
   4  -4   5       10.84        2.18      3.81 o 
   5  -4   5      258.91      255.81      8.67 o 
   6  -4   5       11.22        6.72      2.93 o 
   7  -4   5        7.09        7.95      2.89 o 
   8  -4   5       35.96       23.29      4.64 o 
   9  -4   5      135.86      123.54      6.85 o 
  -8  -3   5      230.56      213.32     10.86 o 
  -7  -3   5      687.47      725.70     30.67 o 
  -6  -3   5      465.45      464.31     13.45 o 
  -5  -3   5       37.05       35.84      5.05 o 
  -4  -3   5       52.11       54.11      5.86 o 
  -3  -3   5       70.69       34.32      4.94 o 
  -2  -3   5     7638.90     8081.05    103.58 o 
  -1  -3   5      704.68      630.89     15.39 o 
   0  -3   5     3387.95     3487.99     51.08 o 
   1  -3   5      343.19      314.42      9.91 o 
   2  -3   5      391.99      362.76     11.72 o 
   3  -3   5     1280.32     1301.61     15.51 o 
   4  -3   5     3176.19     3316.05     42.29 o 
   5  -3   5      102.59       99.01      5.56 o 
   6  -3   5      628.94      674.58     13.72 o 
   7  -3   5      847.00      866.41     15.47 o 
   8  -3   5      569.58      606.10     10.45 o 
   9  -3   5       72.44       80.62      6.26 o 
  10  -3   5       88.21       92.96      7.07 o 
  -8  -2   5       99.86       84.64      6.70 o 
  -7  -2   5     1246.56     1249.22     22.16 o 
  -6  -2   5     1560.08     1689.98     42.88 o 
  -5  -2   5     1211.58     1313.90     22.37 o 
  -4  -2   5     1242.17     1231.91     18.86 o 
  -3  -2   5     3696.74     3901.99     42.27 o 
  -2  -2   5     1803.69     1709.03     16.48 o 
  -1  -2   5       29.42       67.43      9.48 o 
   0  -2   5      532.41      530.46     12.67 o 
   1  -2   5       32.17       31.97      8.49 o 
   2  -2   5      308.66      295.35     22.75 o 
   3  -2   5       90.19       78.37     11.22 o 
   4  -2   5      550.56      511.04     14.08 o 
   5  -2   5      426.17      359.73      9.86 o 
   6  -2   5      102.34       90.03      5.20 o 
   7  -2   5      197.14      222.70      7.66 o 
   8  -2   5      970.50     1067.38     20.29 o 
   9  -2   5      681.80      752.07     13.74 o 
  10  -2   5      260.36      301.90     11.05 o 
  -8  -1   5       19.76        7.67      3.30 o 
  -7  -1   5      181.09      167.89      8.46 o 
  -6  -1   5      325.45      314.62     12.82 o 
  -5  -1   5      357.25      373.43      9.97 o 
  -4  -1   5       61.69       49.14      9.46 o 
  -3  -1   5     1267.39     1213.09     14.29 o 
  -2  -1   5     3553.14     3497.25     21.23 o 
  -1  -1   5      624.67      535.03      9.28 o 
   0  -1   5      382.68      358.76      8.60 o 
   1  -1   5     4657.68     4325.31     51.37 o 
   2  -1   5     7398.60     7189.38     49.19 o 
   3  -1   5     1756.52     1733.86     29.56 o 
   4  -1   5     3740.49     3800.60     32.51 o 
   5  -1   5     4320.21     4575.82     32.68 o 
   6  -1   5      331.82      299.41      7.77 o 
   7  -1   5       29.51       36.97      4.05 o 
   8  -1   5       46.99       57.04      6.23 o 
   9  -1   5        9.20       13.82      4.57 o 
  10  -1   5        6.23        6.80      3.98 o 
  11  -1   5       97.45       88.15      7.56 o 
  -8   0   5        7.43        3.98      4.99 o 
  -7   0   5      127.75      120.97      7.26 o 
  -6   0   5      198.37      171.12      7.19 o 
  -5   0   5      417.61      461.71     10.47 o 
  -4   0   5      553.77      537.42     11.08 o 
  -3   0   5     1653.31     1585.72     14.53 o 
  -2   0   5       21.10        3.70      3.75 o 
  -1   0   5       20.24       24.61      3.46 o 
   0   0   5      613.10      569.94     10.02 o 
   1   0   5     1239.18     1213.90     15.44 o 
   2   0   5     9216.11     9167.92    131.35 o 
   3   0   5     5276.91     4975.31     22.82 o 
   4   0   5        4.00        5.05      4.22 o 
   5   0   5      772.52      788.14     10.03 o 
   6   0   5     2578.09     2550.96     19.75 o 
   7   0   5      393.29      395.64     11.23 o 
   8   0   5      144.12      151.36      9.56 o 
   9   0   5      541.16      617.75     19.12 o 
  10   0   5      458.58      520.56     13.27 o 
  11   0   5       23.40       27.49      5.76 o 
  -8   1   5      194.95      190.26     11.96 o 
  -7   1   5      183.65      157.03      7.05 o 
  -6   1   5      385.62      371.46     16.67 o 
  -5   1   5      285.97      313.82      9.24 o 
  -4   1   5      286.22      266.21      6.95 o 
  -3   1   5     1031.03      961.55     11.64 o 
  -2   1   5     5552.20     5585.38     88.83 o 
  -1   1   5     1668.96     1746.01     14.76 o 
   0   1   5     5714.33     5558.73     30.49 o 
   1   1   5     6242.84     6024.54     42.40 o 
   2   1   5     3975.48     4015.62     32.45 o 
   3   1   5        8.84        2.21      4.28 o 
   4   1   5      471.73      451.59      9.52 o 
   5   1   5      201.39      243.30      7.18 o 
   6   1   5      633.21      638.39     16.16 o 
   7   1   5      675.93      647.61     11.96 o 
   8   1   5        5.71       -3.08      3.86 o 
   9   1   5       59.84       60.31      6.92 o 
  10   1   5      245.82      227.49     11.83 o 
  11   1   5      214.85      205.58     16.83 o 
  -8   2   5       19.92       21.86      8.56 o 
  -7   2   5       11.24        2.95      2.88 o 
  -6   2   5       63.22       49.11      3.23 o 
  -5   2   5        0.27        3.29      3.78 o 
  -4   2   5       88.27       76.76      4.04 o 
  -3   2   5      404.21      415.04      7.66 o 
  -2   2   5     2689.23     2723.46     21.97 o 
  -1   2   5     4940.30     5006.11     24.10 o 
   0   2   5     6507.71     6195.82     27.71 o 
   1   2   5     7002.23     6795.37     36.42 o 
   2   2   5    13882.66    13578.56    131.70 o 
   3   2   5     1344.43     1405.71     18.53 o 
   4   2   5       22.12       19.23      4.52 o 
   5   2   5      652.00      589.07      9.54 o 
   6   2   5     1757.26     1820.37     14.74 o 
   7   2   5      354.53      371.56     10.17 o 
   8   2   5       29.49       44.68      5.78 o 
   9   2   5      525.89      574.50     13.49 o 
  10   2   5      218.06      232.46     12.17 o 
  11   2   5        1.09        0.78      3.69 o 
  -7   3   5      430.74      418.39     20.09 o 
  -6   3   5      140.09      138.77     10.23 o 
  -5   3   5      130.96      123.69     13.61 o 
  -4   3   5      315.61      317.88     12.04 o 
  -3   3   5        0.48       -0.37      2.83 o 
  -2   3   5      338.23      327.56      5.05 o 
  -1   3   5      882.90      866.06      7.50 o 
   0   3   5     1696.65     1529.55     12.97 o 
   1   3   5      575.45      536.16      7.19 o 
   2   3   5      686.86      768.80     11.45 o 
   3   3   5     1009.41     1130.91     11.97 o 
   4   3   5       79.26       63.68      5.85 o 
   5   3   5     2654.06     2697.68     22.69 o 
   6   3   5     1861.11     1891.68     15.05 o 
   7   3   5     1372.32     1414.86     20.01 o 
   8   3   5      242.27      273.89     10.43 o 
   9   3   5      327.55      330.36     10.85 o 
  10   3   5      930.44      940.04     17.81 o 
  11   3   5      354.09      353.11     21.16 o 
  -7   4   5      266.72      287.56     14.52 o 
  -6   4   5      257.35      264.94     12.52 o 
  -5   4   5       11.71       -5.99      9.18 o 
  -4   4   5     1112.47     1134.47     22.75 o 
  -3   4   5      721.75      736.79     29.52 o 
  -2   4   5       97.05      104.43     12.92 o 
  -1   4   5      160.96      152.11      4.46 o 
   0   4   5     4623.04     4826.96     26.05 o 
   1   4   5     2107.46     2049.95     18.09 o 
   2   4   5     3464.52     3511.04     45.30 o 
   3   4   5     2817.89     2721.19     47.95 o 
   4   4   5     8094.27     8418.85     60.88 o 
   5   4   5     2579.69     2522.69     18.38 o 
   6   4   5        5.71       20.87      5.84 o 
   7   4   5      132.65      119.93      6.58 o 
   8   4   5       63.35       63.14      5.50 o 
   9   4   5      431.53      407.48     12.03 o 
  10   4   5      612.20      611.84     15.16 o 
  11   4   5       67.12       55.22      6.35 o 
  -6   5   5        2.97        4.16      8.25 o 
  -5   5   5        5.30       -2.99      5.26 o 
  -4   5   5        1.24        1.97      5.79 o 
  -3   5   5      126.94      117.38      9.21 o 
  -2   5   5        0.83       -1.62      4.84 o 
  -1   5   5     1141.45     1184.93      9.04 o 
   0   5   5        0.30       -0.78      2.58 o 
   1   5   5     2796.46     2852.03     20.26 o 
   2   5   5      878.06      848.10     22.17 o 
   3   5   5      740.84      712.10     19.34 o 
   4   5   5    10110.18    10329.22    128.71 o 
   5   5   5     7005.28     7117.42     41.83 o 
   6   5   5      613.08      576.95      9.28 o 
   7   5   5     1089.08     1076.28     14.74 o 
   8   5   5      977.94     1051.01     16.43 o 
   9   5   5      249.17      272.33      9.62 o 
  10   5   5        5.32       11.16      5.87 o 
  11   5   5       17.57       13.28      6.13 o 
  -6   6   5      212.42      204.94     11.57 o 
  -5   6   5      351.14      354.33     14.34 o 
  -4   6   5      904.68      932.26     26.70 o 
  -3   6   5      901.71      949.96     19.62 o 
  -2   6   5      287.60      270.74      8.95 o 
  -1   6   5      270.57      283.43      5.18 o 
   0   6   5      205.51      186.82      6.34 o 
   1   6   5       25.00       22.89      2.43 o 
   2   6   5       71.79       72.35     15.16 o 
   3   6   5     1301.85     1359.20     23.13 o 
   4   6   5      335.72      335.56     31.12 o 
   5   6   5      703.18      654.58      6.31 o 
   6   6   5      748.11      754.04     10.10 o 
   7   6   5       34.74       28.77      3.80 o 
   8   6   5      519.37      513.35     22.14 o 
   9   6   5      882.43      844.73     15.17 o 
  10   6   5      234.11      229.60     12.72 o 
  11   6   5        0.19        1.23      5.08 o 
  -5   7   5      130.93      129.21     11.80 o 
  -4   7   5      324.90      363.31     12.34 o 
  -3   7   5     1058.64     1058.51     19.28 o 
  -2   7   5      776.48      852.80     14.83 o 
  -1   7   5     1792.52     1871.82     27.46 o 
   0   7   5      962.58     1050.25     10.72 o 
   1   7   5     1607.18     1644.36     15.67 o 
   2   7   5      232.70      256.37      6.18 o 
   3   7   5       74.99       84.77     15.79 o 
   4   7   5      545.88      584.18     21.12 o 
   5   7   5      510.91      485.40     20.59 o 
   6   7   5      433.31      443.04      7.69 o 
   7   7   5     2392.79     2533.17     35.97 o 
   8   7   5     2254.75     2417.27     29.75 o 
   9   7   5       18.07       13.69      4.82 o 
  10   7   5        0.10        8.15      2.60 o 
  11   7   5        0.11       -0.18      3.24 o 
  -4   8   5       44.58       30.24      5.57 o 
  -3   8   5       25.45       20.84      6.89 o 
  -2   8   5       30.84       27.81      5.27 o 
  -1   8   5      106.37       94.34      4.17 o 
   0   8   5      853.54      921.88     11.26 o 
   1   8   5       31.83       31.41      4.58 o 
   2   8   5       11.50        3.99      3.54 o 
   3   8   5      171.92      160.14     13.55 o 
   6   8   5     1976.75     1959.45     34.17 o 
   7   8   5     1487.44     1507.11     28.27 o 
   8   8   5     1234.76     1272.73     16.60 o 
   9   8   5      792.30      814.59     12.92 o 
  10   8   5      234.33      234.66     14.02 o 
  11   8   5      137.53      122.53      9.26 o 
  -4   9   5      126.62      114.90      9.36 o 
  -3   9   5      218.79      210.48      9.63 o 
  -2   9   5      638.80      693.35     23.24 o 
  -1   9   5     1873.20     2129.36     44.66 o 
   0   9   5      422.30      404.58      9.96 o 
   1   9   5      487.48      514.68     11.25 o 
   2   9   5      332.16      335.36      7.96 o 
   7   9   5      113.83      100.56      5.76 o 
   8   9   5       14.09       21.26      5.37 o 
   9   9   5      134.32      131.71      5.83 o 
  10   9   5      220.56      200.85     21.40 o 
  -3  10   5        6.91        7.94      4.63 o 
  -2  10   5        8.59        0.88      3.70 o 
  -1  10   5      373.15      394.42      4.93 o 
   0  10   5      611.44      619.89     15.15 o 
   1  10   5      379.07      400.80     10.09 o 
   2  10   5      787.85      859.42     23.34 o 
   7  10   5      793.08      775.67     25.75 o 
   8  10   5       83.12       74.92      5.45 o 
   9  10   5      121.61      117.05     14.50 o 
  10  10   5      241.50      241.52     18.07 o 
  -2  11   5      529.82      494.03     26.35 o 
  -1  11   5      347.07      332.17     11.70 o 
   0  11   5        0.77        0.89      1.79 o 
   1  11   5        2.24        1.48      2.90 o 
   2  11   5       13.79        7.58      2.24 o 
   3  11   5      564.52      529.93      8.67 o 
   7  11   5      309.03      275.71      3.53 o 
   8  11   5      257.26      228.06      7.09 o 
   9  11   5      117.62      103.78      7.06 o 
   0  12   5      251.54      248.24      7.73 o 
   1  12   5      350.04      340.46     13.69 o 
   2  12   5      551.55      532.74     26.45 o 
   3  12   5      279.73      265.84      7.31 o 
   8  12   5        7.36        5.03      2.27 o 
   2  13   5      159.05      154.88     12.54 o 
   3  13   5      138.28      130.07      5.99 o 
  -2 -12   6      196.33      186.41     20.09 o 
  -1 -12   6      223.17      232.90     12.21 o 
   0 -12   6      310.48      324.04     14.44 o 
  -4 -11   6      106.33       88.62     10.65 o 
  -3 -11   6       99.72       95.91     10.99 o 
  -2 -11   6      137.06      117.74     12.70 o 
  -1 -11   6       53.86       34.99     11.14 o 
   0 -11   6       36.18       14.98      4.37 o 
   1 -11   6       34.60       21.58     13.15 o 
   2 -11   6      229.38      227.56     11.57 o 
   3 -11   6      405.95      388.01     16.06 o 
  -5 -10   6       94.84       84.75     10.05 o 
  -4 -10   6      591.94      589.65     22.06 o 
  -3 -10   6      802.40      773.05     20.68 o 
  -2 -10   6      750.36      783.99     34.25 o 
  -1 -10   6      736.28      790.90     18.71 o 
   0 -10   6      875.22      992.71     29.85 o 
   1 -10   6      260.78      237.51     29.33 o 
   2 -10   6      131.88      122.54      9.21 o 
   3 -10   6        7.57        7.19      4.49 o 
   4 -10   6        0.02        2.22      4.14 o 
   5 -10   6        2.09        7.95      4.93 o 
  -6  -9   6        0.46       -2.86      5.54 o 
  -5  -9   6        0.83       -2.14      3.73 o 
  -4  -9   6       41.21       33.77      9.21 o 
  -3  -9   6      307.29      348.66     16.85 o 
  -2  -9   6      124.37      126.15     12.12 o 
  -1  -9   6       24.19       25.23      6.04 o 
   0  -9   6      686.28      672.26     22.93 o 
   1  -9   6     1147.26     1188.87     62.03 o 
   2  -9   6      442.42      400.35     13.70 o 
   3  -9   6      404.12      419.58     10.48 o 
   4  -9   6      180.29      198.79      8.28 o 
   5  -9   6       75.89       60.23      5.59 o 
   6  -9   6       31.60       20.45      4.83 o 
  -7  -8   6      338.48      333.89     16.11 o 
  -6  -8   6      351.48      358.77     14.28 o 
  -5  -8   6      648.05      644.63     20.97 o 
  -4  -8   6      699.97      818.40     26.66 o 
  -3  -8   6        0.22       -8.06      6.28 o 
  -2  -8   6      181.75      158.61     12.82 o 
  -1  -8   6      509.00      539.43     26.83 o 
   0  -8   6      177.95      164.83     12.71 o 
   1  -8   6      136.82      115.99      8.61 o 
   2  -8   6      217.82      183.98      7.69 o 
   3  -8   6      774.63      741.50     23.24 o 
   4  -8   6        3.14       -1.30      3.49 o 
   5  -8   6      223.28      189.41      8.34 o 
   6  -8   6      314.33      329.74     11.39 o 
   7  -8   6      228.47      195.43     10.19 o 
  -7  -7   6      299.20      273.16     13.97 o 
  -6  -7   6      111.94       93.21      9.22 o 
  -5  -7   6      369.21      378.42     17.18 o 
  -4  -7   6      704.50      760.10     22.30 o 
  -3  -7   6      220.12      202.58     13.27 o 
  -2  -7   6       28.52       10.17      4.63 o 
  -1  -7   6      874.40      793.20     20.17 o 
   0  -7   6     1820.67     1963.86     29.42 o 
   1  -7   6      702.65      706.27     22.75 o 
   2  -7   6     1083.10     1154.98     18.59 o 
   3  -7   6      974.93      956.24     18.80 o 
   4  -7   6     2203.21     2487.42     50.92 o 
   5  -7   6       80.42       67.47      6.38 o 
   6  -7   6       73.54       58.27      5.16 o 
   7  -7   6       63.98       56.62      5.48 o 
   8  -7   6        0.01        0.99      2.95 o 
  -7  -6   6      193.35      208.25     10.29 o 
  -6  -6   6      493.83      470.51     15.30 o 
  -5  -6   6      231.51      235.29     11.94 o 
  -4  -6   6       11.29       -5.90      8.02 o 
  -3  -6   6        6.78       -5.96      6.39 o 
  -2  -6   6      130.01      118.82     11.22 o 
  -1  -6   6        0.89       -3.19      6.96 o 
   0  -6   6      258.75      238.79      9.16 o 
   1  -6   6        1.60       -1.83      4.61 o 
   2  -6   6       87.79       84.57      5.65 o 
   3  -6   6      484.76      471.13      9.98 o 
   4  -6   6     2399.53     2604.63     33.22 o 
   5  -6   6     1114.17     1142.27     21.69 o 
   6  -6   6      138.70      156.11      9.72 o 
   7  -6   6      299.54      326.01     10.80 o 
   8  -6   6      141.01      140.85      9.18 o 
  -8  -5   6       35.47       31.50      6.97 o 
  -7  -5   6      118.40      114.13      9.48 o 
  -6  -5   6      786.22      785.63     15.46 o 
  -5  -5   6     1851.58     2073.16     28.43 o 
  -4  -5   6      913.18      991.52     23.56 o 
  -3  -5   6     2092.06     2341.97     34.15 o 
  -2  -5   6     2852.73     2906.94     82.29 o 
  -1  -5   6     2152.78     2137.10     23.30 o 
   0  -5   6       34.62       15.68      5.29 o 
   1  -5   6        5.04       -4.47      5.10 o 
   2  -5   6       35.14       15.76      5.32 o 
   3  -5   6       32.42       29.92      5.25 o 
   4  -5   6        7.81       -0.03      5.17 o 
   5  -5   6      210.34      194.59     15.64 o 
   6  -5   6      366.58      339.17     16.32 o 
   7  -5   6        3.61        0.80      4.92 o 
   8  -5   6       33.33       32.64      5.10 o 
   9  -5   6      190.74      167.44      7.00 o 
  -8  -4   6       10.34       12.19      4.78 o 
  -7  -4   6      315.58      300.00     14.39 o 
  -6  -4   6       84.50       82.77     14.46 o 
  -5  -4   6      450.19      411.56     17.02 o 
  -4  -4   6     1128.08     1149.53     19.42 o 
  -3  -4   6     1268.78     1256.78     22.31 o 
  -2  -4   6     5546.34     5999.94    104.13 o 
  -1  -4   6     5883.41     6253.77     68.55 o 
   0  -4   6     1076.58     1077.05     13.47 o 
   1  -4   6       30.60       23.04      9.42 o 
   2  -4   6     1157.92     1199.48     15.99 o 
   3  -4   6      577.65      516.08      9.59 o 
   4  -4   6      483.04      481.80      9.77 o 
   5  -4   6      794.80      766.11     12.47 o 
   6  -4   6      499.81      559.33     13.52 o 
   7  -4   6      527.52      524.49     10.06 o 
   8  -4   6       90.02       91.81      5.89 o 
   9  -4   6      219.22      222.93      8.87 o 
  -8  -3   6       12.57       11.15      5.26 o 
  -7  -3   6      244.28      214.09     13.32 o 
  -6  -3   6     1008.09     1081.37     26.89 o 
  -5  -3   6      425.05      437.31     12.03 o 
  -4  -3   6      259.48      260.69     10.62 o 
  -3  -3   6       55.18       54.47      7.66 o 
  -2  -3   6     1938.89     1949.10     40.98 o 
  -1  -3   6        1.22       -9.41      6.48 o 
   0  -3   6      403.96      366.92      9.96 o 
   1  -3   6        4.36       10.49     11.41 o 
   2  -3   6        3.49       -6.60      5.25 o 
   3  -3   6     1403.43     1337.27     16.80 o 
   4  -3   6       21.00       12.44      4.76 o 
   5  -3   6        0.48        0.00      3.62 o 
   6  -3   6      333.49      329.95     10.38 o 
   7  -3   6      981.41     1015.24     15.66 o 
   8  -3   6      567.84      602.11     17.74 o 
   9  -3   6      475.70      474.15     11.60 o 
  10  -3   6      411.90      426.27     11.93 o 
  -8  -2   6       20.15       23.18      5.53 o 
  -7  -2   6        3.35        2.69      3.09 o 
  -6  -2   6      293.66      297.68     10.46 o 
  -5  -2   6      226.60      226.97      9.67 o 
  -4  -2   6      456.39      450.27     11.37 o 
  -3  -2   6      257.30      254.93      9.14 o 
  -2  -2   6     5357.67     5495.26     36.88 o 
  -1  -2   6    12218.19    12914.48     69.26 o 
   0  -2   6     2858.77     2783.93     31.01 o 
   1  -2   6     3807.14     4005.36    110.33 o 
   2  -2   6     3294.00     3238.89     28.57 o 
   3  -2   6     1793.24     1857.26     19.57 o 
   4  -2   6        5.23       -6.59      4.64 o 
   5  -2   6        0.37        1.25      3.50 o 
   6  -2   6      220.48      222.89      8.53 o 
   7  -2   6       32.19       23.76      4.17 o 
   8  -2   6       15.54       18.34      3.49 o 
   9  -2   6        5.85        2.71      5.18 o 
  10  -2   6       14.56        5.11      4.01 o 
  -8  -1   6        2.69        3.41      2.90 o 
  -7  -1   6       28.80       27.43      4.62 o 
  -6  -1   6       10.51       13.65      4.54 o 
  -5  -1   6       31.56       29.55      4.45 o 
  -4  -1   6      293.47      297.32     10.37 o 
  -3  -1   6      537.95      521.91     10.88 o 
  -2  -1   6        7.10        2.55      3.98 o 
  -1  -1   6      915.39      991.37     16.34 o 
   0  -1   6     1351.00     1241.35     17.84 o 
   1  -1   6     2132.79     2011.20     20.07 o 
   2  -1   6     3678.20     3592.67     61.39 o 
   3  -1   6     7704.58     7979.77     74.21 o 
   4  -1   6     4882.38     5157.61     52.49 o 
   5  -1   6      454.65      464.11      9.40 o 
   6  -1   6     1408.59     1445.41     15.60 o 
   7  -1   6     1488.95     1527.68     17.74 o 
   8  -1   6        6.06       23.66      6.13 o 
   9  -1   6      122.45      113.95      6.33 o 
  10  -1   6      143.32      177.58      9.45 o 
  11  -1   6      123.37      116.67      8.03 o 
  -7   0   6      237.54      207.05      9.36 o 
  -6   0   6      263.93      246.01     14.66 o 
  -5   0   6       75.82       80.27      5.58 o 
  -4   0   6     1117.72     1136.09     17.45 o 
  -3   0   6     1881.60     1949.13     18.12 o 
  -2   0   6     2324.40     2417.47     23.17 o 
  -1   0   6     2140.27     2324.28     22.52 o 
   0   0   6     4046.74     4280.56     28.19 o 
   1   0   6      964.94      964.83     12.97 o 
   2   0   6      508.66      535.83     11.99 o 
   3   0   6     1542.04     1561.39     18.40 o 
   4   0   6     2648.38     2699.42     27.24 o 
   5   0   6      643.88      629.41     10.08 o 
   6   0   6      145.10      121.32      6.06 o 
   7   0   6       41.48       27.23      5.40 o 
   8   0   6        1.37        3.88      3.79 o 
   9   0   6       41.09       26.09     10.39 o 
  10   0   6       63.43       63.33      6.75 o 
  11   0   6      423.98      424.98     11.96 o 
  -7   1   6       83.58       78.24      9.16 o 
  -6   1   6      554.60      561.20     11.12 o 
  -5   1   6       21.36       27.23      4.93 o 
  -4   1   6      405.90      419.30      9.66 o 
  -3   1   6     1657.68     1758.93     29.87 o 
  -2   1   6     1379.64     1326.53     11.16 o 
  -1   1   6      571.64      549.04      8.01 o 
   0   1   6     1392.52     1390.03     15.12 o 
   1   1   6     3248.86     3176.00     42.56 o 
   2   1   6     2061.92     2103.95     43.29 o 
   3   1   6      498.58      466.04     11.01 o 
   4   1   6     4011.78     4203.57     26.05 o 
   5   1   6     4110.28     4188.72     39.97 o 
   6   1   6     1549.36     1546.77     13.60 o 
   7   1   6      369.10      390.27     10.79 o 
   8   1   6      257.36      274.60     10.06 o 
   9   1   6        4.83        8.69      3.16 o 
  10   1   6        3.75       -1.16      2.95 o 
  11   1   6       11.64        4.36      2.75 o 
  -7   2   6      288.52      295.41     15.37 o 
  -6   2   6        0.12        1.40      2.02 o 
  -5   2   6        0.02       -1.20      1.83 o 
  -4   2   6        0.21        3.24      3.00 o 
  -3   2   6        3.42        3.72      6.63 o 
  -2   2   6      188.48      152.62      4.97 o 
  -1   2   6      492.92      465.32      9.06 o 
   0   2   6     2178.79     2220.87     22.97 o 
   1   2   6       31.78       49.40     12.43 o 
   2   2   6     1950.53     1844.13     17.92 o 
   3   2   6      881.70      840.17     15.26 o 
   4   2   6     2718.82     2828.53     24.83 o 
   5   2   6     5965.61     6031.73     41.69 o 
   6   2   6     3434.47     3632.45     23.68 o 
   7   2   6      973.35      953.11     12.75 o 
   8   2   6      504.48      532.80     12.17 o 
   9   2   6      475.25      522.90     13.46 o 
  10   2   6      256.56      267.73     10.84 o 
  11   2   6       77.40       66.28      7.11 o 
  -7   3   6      246.06      237.31     22.39 o 
  -6   3   6      361.61      367.00     52.06 o 
  -5   3   6      247.02      250.57     16.34 o 
  -4   3   6      283.25      281.78     13.30 o 
  -3   3   6      555.85      567.87     10.55 o 
  -2   3   6      861.69      929.17      8.82 o 
  -1   3   6       38.85       35.45      3.41 o 
   0   3   6      874.90      851.67      8.50 o 
   1   3   6     6410.73     6561.09     38.89 o 
   2   3   6     2133.14     2232.74     31.06 o 
   3   3   6     6486.39     6494.25     28.18 o 
   4   3   6      927.98      896.96     11.81 o 
   5   3   6     1997.43     2049.68     21.61 o 
   6   3   6     1825.48     1809.73     17.78 o 
   7   3   6     1257.15     1295.88     16.07 o 
   8   3   6      514.57      540.50     16.35 o 
   9   3   6      373.59      351.90     11.02 o 
  10   3   6      485.96      493.15     16.92 o 
  11   3   6       18.40       19.84      4.42 o 
  -6   4   6       17.61        9.15      5.19 o 
  -5   4   6       23.89       20.21      7.13 o 
  -4   4   6        0.17        0.75      4.62 o 
  -3   4   6        9.63        8.00      5.55 o 
  -2   4   6      427.43      443.80     13.13 o 
  -1   4   6      744.70      768.43      7.83 o 
   0   4   6       36.74       25.85      3.21 o 
   1   4   6     4680.80     4645.09     26.60 o 
   2   4   6     8588.91     8686.84     60.66 o 
   3   4   6     1988.87     1948.91     15.31 o 
   4   4   6     1587.29     1548.81     10.55 o 
   5   4   6     2045.24     1866.21     27.15 o 
   6   4   6     2662.83     2771.86     38.05 o 
   7   4   6      193.38      194.75      7.14 o 
   8   4   6     1065.15     1112.46     16.98 o 
   9   4   6      373.84      419.86     11.37 o 
  10   4   6      139.36      127.94      7.63 o 
  11   4   6        0.58        2.24      3.51 o 
  -6   5   6      305.50      297.60     17.15 o 
  -5   5   6      768.37      789.42     18.62 o 
  -4   5   6      841.29      886.09     29.79 o 
  -3   5   6      574.65      611.22     19.81 o 
  -2   5   6        0.35       -4.09      4.56 o 
  -1   5   6       28.14       17.96      2.84 o 
   0   5   6      334.07      360.94      7.92 o 
   1   5   6       44.74       28.20      3.93 o 
   2   5   6        5.81       11.46      2.96 o 
   3   5   6       18.98       25.19      8.19 o 
   4   5   6      391.76      374.36     15.31 o 
   5   5   6       19.12       14.10      7.38 o 
   6   5   6     2852.54     2990.75     27.51 o 
   7   5   6     1638.27     1688.85     17.91 o 
   8   5   6      291.89      309.86     12.14 o 
   9   5   6     1067.35     1071.05     16.97 o 
  10   5   6      849.27      917.74     34.25 o 
  11   5   6      238.64      264.28     14.48 o 
  -5   6   6      297.62      287.99     13.69 o 
  -4   6   6      926.78      964.79     19.04 o 
  -3   6   6      807.87      827.76     17.42 o 
  -2   6   6      330.37      338.06     10.74 o 
  -1   6   6      549.47      559.61     12.95 o 
   0   6   6      323.50      335.22      7.76 o 
   1   6   6      148.46      163.99      6.19 o 
   2   6   6       53.29       47.32      9.63 o 
   3   6   6      460.89      459.87     15.70 o 
   4   6   6      867.25      889.25     24.09 o 
   5   6   6     2705.13     2771.97     39.59 o 
   6   6   6     1217.30     1226.99     23.94 o 
   7   6   6     1577.86     1655.79     18.63 o 
   8   6   6     1128.57     1160.53     18.76 o 
   9   6   6        5.50       11.17      4.16 o 
  10   6   6      360.56      358.58     11.05 o 
  11   6   6      346.97      359.03     17.02 o 
  -5   7   6      124.76      123.46     12.27 o 
  -4   7   6        1.04       -2.93      4.36 o 
  -3   7   6        1.80       -2.60      3.92 o 
  -2   7   6        0.75       -5.47      4.08 o 
  -1   7   6       33.23       21.34      3.07 o 
   0   7   6      682.44      677.01      8.85 o 
   1   7   6     1052.05     1079.54     14.06 o 
   2   7   6      256.08      270.56     27.45 o 
   3   7   6      275.54      271.24     23.35 o 
   4   7   6     3292.08     3468.85     57.13 o 
   5   7   6     1271.01     1347.39     31.80 o 
   6   7   6      727.85      773.27     27.19 o 
   7   7   6     1499.06     1549.66     19.26 o 
   8   7   6      986.88     1002.87     14.80 o 
   9   7   6      770.56      824.26     19.92 o 
  10   7   6      203.03      196.06      9.42 o 
  11   7   6      145.26      152.29      9.60 o 
  -4   8   6      328.98      314.41     12.79 o 
  -3   8   6      435.41      434.04     28.54 o 
  -2   8   6      647.98      629.52     17.86 o 
  -1   8   6      480.16      532.18      6.22 o 
   0   8   6      649.61      628.33      9.39 o 
   1   8   6      449.33      386.99      7.10 o 
   2   8   6       43.47       42.28      4.37 o 
   3   8   6        8.11        5.62      2.88 o 
   4   8   6      126.01       97.17     18.55 o 
   5   8   6      215.22      223.57     36.29 o 
   6   8   6       82.08       76.30     11.35 o 
   7   8   6       93.47       80.83      4.18 o 
   8   8   6      281.15      282.14      7.26 o 
   9   8   6      942.70      962.80     20.40 o 
  10   8   6      253.63      237.37     10.21 o 
  11   8   6      167.07      154.92     14.36 o 
  -3   9   6        5.08       12.46      9.23 o 
  -2   9   6       91.72       97.56      7.14 o 
  -1   9   6      164.05      182.51      7.87 o 
   0   9   6     1786.44     1951.36     31.98 o 
   1   9   6     2568.79     2789.65     36.81 o 
   2   9   6     1619.51     1639.06     26.53 o 
   3   9   6     2400.92     2554.10     65.91 o 
   4   9   6      809.44      854.65     26.43 o 
   5   9   6       71.20       91.72     16.60 o 
   6   9   6      313.14      233.93     35.92 o 
   7   9   6      160.34      155.40     25.87 o 
   8   9   6      228.25      229.76      6.99 o 
   9   9   6        9.85       10.68      6.72 o 
  10   9   6      192.54      156.68      8.92 o 
  -2  10   6       58.80       46.19      7.55 o 
  -1  10   6       92.39       84.54      6.21 o 
   0  10   6       59.06       45.58      3.88 o 
   1  10   6      363.21      330.61      9.64 o 
   2  10   6      357.31      346.36     17.31 o 
   3  10   6      107.38       95.05     18.50 o 
   4  10   6      211.64      236.02     45.75 o 
   5  10   6      201.22      201.03     38.60 o 
   6  10   6       83.83       85.11     16.72 o 
   7  10   6      132.29      131.59     24.23 o 
   8  10   6      872.83      799.63     32.77 o 
   9  10   6      544.51      535.26     16.27 o 
  10  10   6      278.10      241.79     13.16 o 
  -1  11   6      134.82      136.62     11.01 o 
   0  11   6      327.33      291.29      8.27 o 
   1  11   6      334.34      315.74     10.02 o 
   2  11   6      762.63      791.00     15.26 o 
   3  11   6      469.33      438.18     52.33 o 
   4  11   6      239.56      185.61     41.57 o 
   5  11   6       18.64       12.74      4.35 o 
   6  11   6        5.72        6.10      7.82 o 
   7  11   6        5.91       -1.84      7.79 o 
   8  11   6       38.69       31.91      9.63 o 
   9  11   6       29.71       28.28      2.63 o 
   1  12   6        1.06        0.51      1.90 o 
   2  12   6      117.68      109.51     15.09 o 
   3  12   6      765.84      762.59     36.26 o 
   4  12   6      691.45      708.85     25.27 o 
   5  12   6      729.71      756.83     25.05 o 
   6  12   6      812.46      824.27     32.47 o 
   7  12   6      774.12      831.55     30.05 o 
   8  12   6      187.93      179.26     20.64 o 
   3  13   6        9.73        8.39      5.08 o 
   4  13   6      169.45      129.05     31.26 o 
  -3 -11   7      624.19      549.05     52.24 o 
  -2 -11   7      127.44      102.03     11.92 o 
  -1 -11   7      107.52       94.13     11.14 o 
   0 -11   7       87.99       68.63      8.28 o 
   1 -11   7       68.90       56.65      7.48 o 
   2 -11   7        2.81       -0.22      4.28 o 
  -4 -10   7      312.88      330.01     20.04 o 
  -3 -10   7      339.11      317.17     29.13 o 
  -2 -10   7      153.64      142.47     12.92 o 
  -1 -10   7       49.90       55.04     14.06 o 
   0 -10   7      228.10      219.53     17.34 o 
   1 -10   7      348.19      371.00     13.95 o 
   2 -10   7      293.70      299.58     19.00 o 
   3 -10   7       71.40       51.00      6.96 o 
   4 -10   7      315.93      311.93     14.57 o 
  -5  -9   7       45.26       49.61      9.23 o 
  -4  -9   7       14.05       14.09      6.48 o 
  -3  -9   7        2.15       -2.37      5.91 o 
  -2  -9   7        0.29       -1.99      5.40 o 
  -1  -9   7       35.90       28.83      8.22 o 
   0  -9   7      389.00      344.18     19.65 o 
   1  -9   7      217.38      190.98     10.37 o 
   2  -9   7       19.01        9.55      4.82 o 
   3  -9   7        8.52        1.63      4.59 o 
   4  -9   7      185.59      161.05      8.05 o 
   5  -9   7      764.51      752.89     19.98 o 
   6  -9   7      527.89      515.45     33.74 o 
  -6  -8   7      118.02      118.83     22.13 o 
  -5  -8   7      311.23      335.74     27.39 o 
  -4  -8   7      604.52      678.09     32.12 o 
  -3  -8   7      721.26      718.82     37.19 o 
  -2  -8   7      777.79      815.76     19.88 o 
  -1  -8   7      641.55      719.58     18.06 o 
   0  -8   7     1150.24     1213.65     34.28 o 
   1  -8   7      935.85     1015.25     26.06 o 
   2  -8   7      294.72      285.08     11.49 o 
   3  -8   7       96.67       76.57      6.09 o 
   4  -8   7      164.62      155.98      7.56 o 
   5  -8   7      156.78      145.35      7.44 o 
   6  -8   7        0.23       -3.22      3.28 o 
   7  -8   7       34.84       18.21      3.83 o 
  -6  -7   7       96.44      110.75      9.80 o 
  -5  -7   7      162.14      153.61     11.12 o 
  -4  -7   7       31.78       18.87     10.52 o 
  -3  -7   7       67.86       66.87      8.26 o 
  -2  -7   7      474.54      556.48     20.39 o 
  -1  -7   7      129.20      128.17     11.56 o 
   0  -7   7      196.36      221.49      9.87 o 
   1  -7   7      893.68      967.36     21.25 o 
   2  -7   7      345.87      353.76     12.23 o 
   3  -7   7      887.92      927.93     24.31 o 
   4  -7   7      508.34      529.12     11.72 o 
   5  -7   7     1014.49     1020.16     24.33 o 
   6  -7   7      225.05      219.52      9.58 o 
   7  -7   7       69.74       73.32      8.42 o 
  -7  -6   7      147.26      142.11     11.52 o 
  -6  -6   7      592.53      618.06     25.23 o 
  -5  -6   7     1618.70     1743.73     26.99 o 
  -4  -6   7     2334.17     2619.42     39.58 o 
  -3  -6   7      155.45      161.53     12.95 o 
  -2  -6   7      270.60      252.11     15.13 o 
  -1  -6   7       38.63       42.66      6.62 o 
   0  -6   7        3.15        5.08      4.98 o 
   1  -6   7     1165.03     1089.84     20.07 o 
   2  -6   7        3.88        0.96      4.63 o 
   3  -6   7       10.81       10.42      4.52 o 
   4  -6   7      145.03      114.57      8.48 o 
   5  -6   7      245.83      249.43     10.37 o 
   6  -6   7        7.41       10.87      3.28 o 
   7  -6   7        3.62        6.74      3.54 o 
   8  -6   7      268.70      268.79     10.19 o 
  -7  -5   7       55.17       43.98      6.55 o 
  -6  -5   7       32.68       26.32      6.04 o 
  -5  -5   7      288.54      278.52     12.74 o 
  -4  -5   7     1367.52     1472.49     49.19 o 
  -3  -5   7      476.43      501.80     18.74 o 
  -2  -5   7       66.12       88.48      9.77 o 
  -1  -5   7     2016.66     2082.31     24.91 o 
   0  -5   7     1548.49     1723.63     35.81 o 
   1  -5   7      185.41      213.66      9.43 o 
   2  -5   7      284.73      264.49      9.97 o 
   3  -5   7     1955.26     2113.42     38.62 o 
   4  -5   7     1063.03     1053.03     14.97 o 
   5  -5   7      354.58      327.30      9.41 o 
   6  -5   7      251.90      229.60      8.78 o 
   7  -5   7      524.62      545.97     17.21 o 
   8  -5   7       79.08       63.02      6.14 o 
   9  -5   7        0.25       -1.20      3.39 o 
  -7  -4   7       31.32       36.86      9.09 o 
  -6  -4   7      257.50      212.69     15.13 o 
  -5  -4   7      569.60      604.77     19.78 o 
  -4  -4   7      131.56      142.66      8.50 o 
  -3  -4   7      103.78      106.93     10.05 o 
  -2  -4   7        0.18       -7.23      9.43 o 
  -1  -4   7       84.94       81.49      7.98 o 
   0  -4   7     2168.33     2267.25     26.93 o 
   1  -4   7     1124.20     1130.45     17.26 o 
   2  -4   7        0.32       -4.37      4.75 o 
   3  -4   7      534.18      488.33     10.00 o 
   4  -4   7     1765.50     1811.90     25.30 o 
   5  -4   7      104.60      108.81      7.36 o 
   6  -4   7       45.32       52.42      5.65 o 
   7  -4   7      938.76      969.81     17.24 o 
   8  -4   7     1007.49     1104.06     25.86 o 
   9  -4   7       87.16       83.71      6.08 o 
  -7  -3   7       50.73       36.39      4.58 o 
  -6  -3   7      195.09      176.25     15.21 o 
  -5  -3   7      649.35      669.30     17.97 o 
  -4  -3   7      213.64      223.24      9.78 o 
  -3  -3   7      627.99      676.07     12.81 o 
  -2  -3   7     1832.92     1856.48     34.81 o 
  -1  -3   7     3541.85     3754.60     27.91 o 
   0  -3   7     3813.20     4221.64     34.99 o 
   1  -3   7     1661.48     1668.74     36.13 o 
   2  -3   7     1133.71     1099.81     15.94 o 
   3  -3   7      306.25      270.57      8.06 o 
   4  -3   7      658.80      653.82     10.97 o 
   5  -3   7      623.48      614.97     11.03 o 
   6  -3   7        2.95        2.96      2.76 o 
   7  -3   7        0.14       -0.36      3.27 o 
   8  -3   7      216.29      240.85     10.16 o 
   9  -3   7       63.21       42.49      4.31 o 
  10  -3   7       13.08        4.22      3.64 o 
  -7  -2   7        9.66        5.58      3.81 o 
  -6  -2   7       69.22       28.18      6.58 o 
  -5  -2   7        5.41       10.34      3.79 o 
  -4  -2   7      200.49      193.18     10.12 o 
  -3  -2   7       82.23       73.56      7.17 o 
  -2  -2   7      838.48      850.76     12.73 o 
   0  -2   7     6216.30     6503.16     89.97 o 
   1  -2   7     4032.21     4134.21     37.60 o 
   2  -2   7     4810.17     5070.53     45.11 o 
   3  -2   7     2781.08     2862.19     30.14 o 
   4  -2   7     1110.52     1132.27     14.61 o 
   5  -2   7      324.27      316.39     13.56 o 
   6  -2   7       24.18       20.84      3.75 o 
   7  -2   7      274.16      266.73     10.64 o 
   8  -2   7      178.04      177.11      7.65 o 
   9  -2   7       30.68       30.06      4.58 o 
  10  -2   7      185.50      170.85     11.71 o 
  -7  -1   7      319.46      337.98     31.43 o 
  -6  -1   7      840.94      802.07     13.95 o 
  -5  -1   7      648.47      666.66     14.03 o 
  -4  -1   7       62.30       74.38      6.61 o 
  -3  -1   7     1038.97     1069.51     16.27 o 
  -2  -1   7      198.00      203.91      6.52 o 
  -1  -1   7      228.89      201.02      7.15 o 
   0  -1   7      145.75      130.88     11.09 o 
   1  -1   7      375.47      301.17      8.71 o 
   2  -1   7       81.18       86.67      8.34 o 
   3  -1   7     1910.88     1795.36     22.42 o 
   4  -1   7      440.82      370.75      9.67 o 
   5  -1   7      480.70      463.78      9.63 o 
   6  -1   7      390.30      357.46      9.89 o 
   7  -1   7       79.76       97.37      5.90 o 
   8  -1   7      505.76      527.58     12.49 o 
   9  -1   7      294.83      318.96      9.81 o 
  10  -1   7      464.60      501.79     12.28 o 
  11  -1   7      202.36      200.82     10.07 o 
  -7   0   7       93.02       69.62      5.21 o 
  -6   0   7      727.38      740.10     13.90 o 
  -5   0   7      905.94      939.16     16.58 o 
  -4   0   7        5.13        3.78      2.89 o 
  -3   0   7        5.90       12.01      6.78 o 
  -2   0   7      549.32      520.67      9.35 o 
  -1   0   7     1009.39      989.46     12.26 o 
   0   0   7        0.48       -0.47      4.18 o 
   1   0   7     2297.26     2277.91     22.83 o 
   2   0   7     6001.30     6454.01     46.26 o 
   3   0   7     4832.55     4971.52     41.01 o 
   4   0   7     1819.07     1742.74     15.54 o 
   5   0   7     3062.96     3144.88     33.17 o 
   6   0   7      446.45      438.59     11.51 o 
   7   0   7      106.54       86.88      5.54 o 
   8   0   7      100.45      104.82      8.51 o 
   9   0   7       15.37       10.17      4.98 o 
  10   0   7       79.14       87.90      6.25 o 
  11   0   7       71.71       55.26      6.04 o 
  -7   1   7       53.44       52.66      5.50 o 
  -6   1   7       71.85       65.32      4.83 o 
  -5   1   7      118.21      101.79      5.74 o 
  -4   1   7        0.42        8.42      3.88 o 
  -3   1   7      233.63      235.04      8.25 o 
  -2   1   7        0.07       -1.25      2.64 o 
  -1   1   7      503.72      503.00      7.76 o 
   0   1   7      102.68       87.97      5.96 o 
   1   1   7        3.24        3.61      5.02 o 
   2   1   7     4672.95     5089.94     32.33 o 
   3   1   7     5451.12     5428.85     39.79 o 
   4   1   7     1957.62     1943.22     15.15 o 
   5   1   7     2279.32     2265.54     20.56 o 
   6   1   7     3676.99     3775.19     31.11 o 
   7   1   7     1792.10     1886.87     20.17 o 
   8   1   7       87.19       85.18      6.33 o 
   9   1   7      360.42      386.58     10.78 o 
  10   1   7      261.38      272.21     20.96 o 
  11   1   7        4.05        8.38      5.19 o 
  -6   2   7      286.57      291.95     21.60 o 
  -5   2   7      233.82      244.26     17.48 o 
  -4   2   7      302.11      292.01      8.76 o 
  -3   2   7      988.54      965.89     17.77 o 
  -2   2   7      143.13      152.34      6.55 o 
  -1   2   7      336.56      313.38      7.79 o 
   0   2   7      284.42      253.18      9.20 o 
   1   2   7     1879.40     2016.80     17.38 o 
   2   2   7     1541.52     1555.90     17.03 o 
   3   2   7       75.95       63.98      6.64 o 
   4   2   7       35.93       23.85      5.56 o 
   5   2   7        2.34       -2.98      3.68 o 
   6   2   7     1504.98     1417.65     17.73 o 
   7   2   7     3672.21     3905.19     65.56 o 
   8   2   7      328.30      335.29      9.99 o 
   9   2   7        0.20        3.72      5.62 o 
  10   2   7      189.97      204.12     16.94 o 
  11   2   7      215.30      205.14     10.00 o 
  -6   3   7        0.09       11.49      5.87 o 
  -5   3   7       12.69       12.86      6.86 o 
  -4   3   7      191.04      174.46     10.31 o 
  -3   3   7     1564.17     1673.45     27.16 o 
  -2   3   7     1123.63     1107.86     12.46 o 
  -1   3   7     1896.93     1899.40     32.89 o 
   0   3   7     2863.65     2971.71     17.03 o 
   1   3   7     1980.91     1949.63     13.89 o 
   2   3   7     3108.26     3389.84     27.98 o 
   3   3   7       12.76        8.89      3.49 o 
   4   3   7      289.24      295.23      7.31 o 
   5   3   7      981.38      974.40     11.47 o 
   6   3   7     1048.91     1066.95     15.04 o 
   7   3   7      520.59      516.45     12.06 o 
   8   3   7      697.39      719.75     12.29 o 
   9   3   7      513.30      524.35     13.00 o 
  10   3   7       48.82       46.58      5.10 o 
  11   3   7       69.68       65.53      7.33 o 
  -6   4   7      174.35      162.37     19.26 o 
  -5   4   7      315.04      305.75     27.83 o 
  -4   4   7      413.76      406.98     16.71 o 
  -3   4   7        3.75        4.48     12.81 o 
  -2   4   7      452.90      454.74      7.22 o 
  -1   4   7        0.92       -0.51      1.86 o 
   0   4   7       26.17       33.60      4.48 o 
   1   4   7      383.92      351.96      6.34 o 
   2   4   7        6.34       -3.88      3.76 o 
   3   4   7      389.39      376.23      8.01 o 
   4   4   7       35.47       34.21      3.85 o 
   5   4   7     2075.16     2063.88     17.74 o 
   6   4   7      894.72      886.16     14.39 o 
   7   4   7     4333.45     4680.57     28.77 o 
   8   4   7      927.08      989.58     16.17 o 
   9   4   7     1281.25     1391.97     21.38 o 
  10   4   7      607.63      614.93     19.40 o 
  11   4   7      300.71      332.74     17.56 o 
  -5   5   7       13.26        8.50      4.79 o 
  -4   5   7      488.20      479.59     42.19 o 
  -3   5   7      783.21      809.55     18.59 o 
  -2   5   7      929.30      882.82     18.00 o 
  -1   5   7      573.66      621.16      9.19 o 
   0   5   7     1622.18     1674.61     19.23 o 
   1   5   7      486.94      506.04     15.36 o 
   2   5   7       67.62       65.62      4.90 o 
   3   5   7      289.45      285.27      7.44 o 
   4   5   7     1305.57     1382.07     32.39 o 
   5   5   7      233.52      265.08     39.93 o 
   6   5   7       55.45       58.38      4.24 o 
   7   5   7      102.53       96.65      5.51 o 
   8   5   7        3.05        5.03      3.22 o 
   9   5   7      201.83      192.97      8.31 o 
  10   5   7      615.68      605.70     16.59 o 
  11   5   7      185.03      188.61     16.72 o 
  -5   6   7       55.10       39.00      7.52 o 
  -4   6   7       19.25       11.40      4.46 o 
  -3   6   7        9.19        6.75      4.06 o 
  -2   6   7      196.33      187.76     12.37 o 
  -1   6   7       36.15       48.85      7.42 o 
   0   6   7       31.31       30.44      3.52 o 
   1   6   7     1639.83     1715.27     22.07 o 
   2   6   7     1652.11     1687.19     22.77 o 
   3   6   7      414.40      443.46     16.27 o 
   4   6   7     1788.56     1891.95     47.64 o 
   5   6   7     1872.48     1879.64     39.76 o 
   6   6   7      531.36      537.26     17.30 o 
   7   6   7      948.97      980.80     21.60 o 
   8   6   7     1525.96     1604.43     36.13 o 
   9   6   7      720.81      776.04     18.06 o 
  10   6   7      168.75      157.53      7.83 o 
  11   6   7       64.06       60.38      5.47 o 
  -4   7   7      252.46      228.80     26.88 o 
  -3   7   7      401.27      429.15     23.64 o 
  -2   7   7      668.43      664.39     22.93 o 
  -1   7   7      841.79      914.45     13.45 o 
   0   7   7      618.38      614.65     12.64 o 
   1   7   7       26.39       20.76      3.48 o 
   2   7   7      396.05      378.44      6.33 o 
   3   7   7      394.26      399.61     16.15 o 
   4   7   7       46.59       57.95     11.41 o 
   5   7   7      428.05      452.73     37.44 o 
   6   7   7     1297.59     1412.34     54.59 o 
   7   7   7      229.82      230.17     11.85 o 
   8   7   7       88.10       83.92      8.47 o 
   9   7   7      662.95      675.07     16.13 o 
  10   7   7      277.68      269.55     10.33 o 
  11   7   7       29.12       24.04      3.78 o 
  -3   8   7      186.82      203.56     21.45 o 
  -2   8   7      353.69      360.51     13.75 o 
  -1   8   7     1266.31     1393.07     56.62 o 
   0   8   7      721.20      705.78     19.43 o 
   1   8   7     1772.57     1918.34     48.82 o 
   2   8   7      408.09      415.58     14.56 o 
   3   8   7      332.60      373.91     46.79 o 
   4   8   7       33.14       46.65      9.60 o 
   5   8   7       35.12       41.48     10.53 o 
   6   8   7      112.10       90.82     14.74 o 
   7   8   7       89.68       93.16     20.13 o 
   8   8   7      904.91      906.66     25.16 o 
   9   8   7      407.39      371.28      8.09 o 
  10   8   7        6.61        6.05      2.07 o 
  11   8   7        0.15       -0.85      5.49 o 
  -2   9   7       59.71       58.93      6.55 o 
  -1   9   7        2.58        1.15      2.87 o 
   0   9   7       13.34        6.91      2.44 o 
   1   9   7       30.13       32.56      3.22 o 
   2   9   7      148.93      145.57     28.78 o 
   3   9   7      113.24      130.18     21.41 o 
   4   9   7     1098.01     1104.54     29.99 o 
   5   9   7      473.83      489.38     39.73 o 
   6   9   7      890.41      824.07     25.70 o 
   7   9   7      715.92      737.80     33.24 o 
   8   9   7      682.37      670.62     25.75 o 
   9   9   7      583.92      593.50     41.92 o 
  10   9   7      140.51      126.70     10.03 o 
  -1  10   7      284.52      294.48     10.69 o 
   0  10   7      250.86      232.53      5.77 o 
   1  10   7      412.65      400.32      9.35 o 
   2  10   7      731.63      740.71     22.00 o 
   3  10   7      523.71      561.05     25.70 o 
   4  10   7        5.35        8.58      4.63 o 
   5  10   7       85.16       62.63     11.80 o 
   6  10   7       49.25       33.69      8.36 o 
   7  10   7      128.59      104.60     20.87 o 
   8  10   7      216.95      214.67     54.56 o 
   9  10   7      344.87      266.15     74.78 o 
  10  10   7      140.56      125.77     11.52 o 
   0  11   7       46.75       58.10      5.32 o 
   1  11   7      168.21      159.31     15.99 o 
   2  11   7      223.21      186.89     37.64 o 
   3  11   7     1419.43     1610.16     29.96 o 
   4  11   7     1077.30     1050.15     48.49 o 
   5  11   7      849.22      832.91     28.72 o 
   6  11   7      503.12      529.06     22.31 o 
   7  11   7      295.28      253.02     62.27 o 
   8  11   7       25.25       12.88      6.44 o 
   9  11   7       41.74       18.69      7.74 o 
   2  12   7        1.27        2.29      2.29 o 
   3  12   7        3.04        7.20      5.62 o 
   4  12   7      326.88      284.65     45.55 o 
   5  12   7      263.80      196.01     51.82 o 
   6  12   7      152.37      121.40     27.11 o 
   7  12   7      220.34      188.52     43.23 o 
  -1 -11   8       81.49       66.62     22.22 o 
   0 -11   8      159.22      155.02     13.22 o 
   1 -11   8      248.27      218.96     15.68 o 
  -3 -10   8       15.54       11.83      8.44 o 
  -2 -10   8       36.63       42.10      7.27 o 
  -1 -10   8       23.31       22.91      7.33 o 
   0 -10   8       24.58       28.16      7.90 o 
   1 -10   8       20.46       28.91     10.14 o 
   2 -10   8       28.06       13.45      4.80 o 
   3 -10   8      287.80      263.38      9.96 o 
   4 -10   8      205.13      219.97     15.60 o 
  -4  -9   8      678.67      739.55     27.39 o 
  -3  -9   8      641.61      677.00     21.80 o 
  -2  -9   8      374.06      368.65     19.72 o 
  -1  -9   8      541.78      581.73     20.97 o 
   0  -9   8      531.38      537.85     16.96 o 
   1  -9   8       89.52       78.42     10.82 o 
   2  -9   8        0.40        0.70      4.63 o 
   3  -9   8       18.48       15.69      3.94 o 
   4  -9   8        0.29        4.75      3.89 o 
   5  -9   8        5.21       -0.31      3.57 o 
  -5  -8   8        8.68        6.24      4.81 o 
  -4  -8   8      204.87      197.56     15.83 o 
  -3  -8   8      871.64      866.52     21.22 o 
  -2  -8   8      430.54      466.80     19.29 o 
  -1  -8   8      754.84      747.72     27.38 o 
   0  -8   8     1133.06     1154.59     33.48 o 
   1  -8   8      529.87      557.64     17.43 o 
   2  -8   8      206.32      191.59      8.33 o 
   3  -8   8       86.60       76.16      7.25 o 
   4  -8   8      369.09      395.69     11.18 o 
   5  -8   8      138.25      138.00      7.90 o 
   6  -8   8       69.98       54.43      8.04 o 
  -5  -7   8      313.42      322.73     15.09 o 
  -4  -7   8      650.04      692.78     39.08 o 
  -3  -7   8       70.37       72.91      9.19 o 
  -2  -7   8        6.66        5.65      5.07 o 
  -1  -7   8       24.93       11.36      6.20 o 
   0  -7   8       34.52       20.55      5.51 o 
   1  -7   8       59.77       65.66      7.28 o 
   2  -7   8       47.32       51.59      8.82 o 
   3  -7   8      117.17       88.42      7.93 o 
   4  -7   8       27.96       22.64      6.07 o 
   5  -7   8      111.76      109.06      6.99 o 
   6  -7   8      131.09      127.46      8.23 o 
   7  -7   8      151.67      124.78     10.48 o 
  -6  -6   8       32.15       27.94      7.92 o 
  -5  -6   8      135.61      139.51     10.72 o 
  -4  -6   8      230.64      262.04     15.84 o 
  -3  -6   8      555.96      613.85     40.06 o 
  -2  -6   8      113.98      130.72     12.17 o 
  -1  -6   8      884.44      910.88     28.95 o 
   0  -6   8     1101.21     1166.36     25.66 o 
   1  -6   8     2212.50     2436.47     39.04 o 
   2  -6   8      285.22      270.00     11.21 o 
   3  -6   8      336.65      313.81     14.26 o 
   4  -6   8      458.16      429.25     11.39 o 
   5  -6   8       67.50       56.70      6.03 o 
   6  -6   8       95.69       82.01      6.70 o 
   7  -6   8       22.53       21.06      3.77 o 
   8  -6   8       63.60       45.81      5.36 o 
  -6  -5   8       24.63        9.25      4.92 o 
  -5  -5   8       90.69       92.79     10.77 o 
  -4  -5   8       58.62       45.59      6.43 o 
  -3  -5   8       92.99       84.24     15.05 o 
  -2  -5   8       69.92       69.76     22.28 o 
  -1  -5   8       23.74       15.77      5.23 o 
   0  -5   8      360.20      382.29     17.88 o 
   1  -5   8     1069.98     1112.80     21.09 o 
   2  -5   8     1236.45     1327.79     23.03 o 
   3  -5   8      212.38      233.32      8.72 o 
   4  -5   8     1464.94     1467.85     21.90 o 
   5  -5   8     1663.01     1803.86     24.62 o 
   7  -5   8      186.93      193.53     12.68 o 
   8  -5   8      113.63       90.46      7.86 o 
   9  -5   8      121.73      129.45     15.91 o 
  -6  -4   8       66.62       60.36      7.43 o 
  -5  -4   8      391.35      397.78     11.35 o 
  -4  -4   8      463.34      477.22     14.35 o 
  -3  -4   8      249.03      295.12     14.70 o 
  -2  -4   8      834.08      921.44     22.96 o 
  -1  -4   8     1536.20     1626.35     21.42 o 
   0  -4   8     1499.31     1444.56     44.50 o 
   1  -4   8      428.81      420.79     12.73 o 
   2  -4   8        5.55        0.60      4.79 o 
   3  -4   8      540.52      542.33     14.39 o 
   4  -4   8      662.59      611.29     17.07 o 
   5  -4   8      550.27      534.40     18.02 o 
   6  -4   8      302.42      269.51     14.21 o 
   7  -4   8       22.19        9.31      3.70 o 
   8  -4   8       31.11       15.48      3.21 o 
   9  -4   8       42.72       42.26      5.94 o 
  -6  -3   8        0.04       -0.98      5.80 o 
  -5  -3   8      179.91      177.28      9.80 o 
  -4  -3   8      613.15      582.09     12.83 o 
  -3  -3   8      376.32      383.06     31.26 o 
  -2  -3   8      480.59      480.11     12.21 o 
  -1  -3   8     4253.82     4768.47     37.39 o 
   0  -3   8     1887.72     2033.35     25.70 o 
   1  -3   8      561.11      579.17     11.11 o 
   2  -3   8      342.24      306.57     19.09 o 
   3  -3   8      753.52      801.11     15.26 o 
   4  -3   8      315.07      290.79     10.64 o 
   5  -3   8      290.75      275.46      9.66 o 
   6  -3   8      520.38      561.53     19.44 o 
   7  -3   8      288.71      305.74     10.74 o 
   8  -3   8      246.14      213.95     11.26 o 
   9  -3   8       34.61       24.17      4.00 o 
  10  -3   8        9.54        4.16      5.34 o 
  -6  -2   8      160.53      135.55      8.29 o 
  -5  -2   8       86.29       84.33      7.38 o 
  -4  -2   8       74.29       52.89      5.99 o 
  -3  -2   8       26.23       11.69      5.06 o 
  -2  -2   8      302.56      300.73      9.37 o 
  -1  -2   8       11.32        3.94      4.34 o 
   0  -2   8        1.23        0.55      4.34 o 
   1  -2   8      153.62      123.42      7.48 o 
   2  -2   8      423.05      368.41     14.68 o 
   3  -2   8     1135.06     1096.57     38.89 o 
   4  -2   8     3103.42     3272.36     26.08 o 
   5  -2   8      638.95      687.88     11.68 o 
   6  -2   8      631.01      664.01     16.92 o 
   7  -2   8     2091.32     2347.76    135.02 o 
   8  -2   8      766.03      753.44     14.03 o 
   9  -2   8      293.43      269.47     10.64 o 
  10  -2   8      116.59      111.20      7.63 o 
  -6  -1   8      227.38      204.39     12.93 o 
  -5  -1   8      563.61      580.08     17.15 o 
  -4  -1   8      554.55      568.26     16.74 o 
  -3  -1   8       69.45       69.20      6.13 o 
  -2  -1   8      958.75      984.74     11.70 o 
  -1  -1   8      740.48      766.80     12.21 o 
   0  -1   8      873.12      931.38     19.85 o 
   1  -1   8      577.11      589.11     10.40 o 
   2  -1   8     2759.20     2809.26     60.71 o 
   3  -1   8     3691.11     3698.90     78.25 o 
   4  -1   8        1.23       -3.78      4.62 o 
   5  -1   8       10.80       15.09      7.46 o 
   6  -1   8      173.25      189.49      8.49 o 
   7  -1   8      399.53      384.37     11.80 o 
   8  -1   8      945.05      983.68     33.14 o 
   9  -1   8      178.50      166.64      7.13 o 
  10  -1   8        2.92       -3.27      3.28 o 
  -6   0   8        2.22        4.09      3.37 o 
  -5   0   8       13.77        9.10      4.32 o 
  -4   0   8       56.09       47.87      6.49 o 
  -3   0   8        0.25       10.25      7.33 o 
  -2   0   8       18.62       15.56      3.85 o 
  -1   0   8      157.81      157.19      6.45 o 
   0   0   8      598.17      549.21     10.48 o 
   1   0   8      240.55      232.87      7.62 o 
   2   0   8     1442.94     1294.32     28.70 o 
   3   0   8     4046.60     4157.92     60.53 o 
   4   0   8     3472.93     3589.80     25.33 o 
   5   0   8      856.83      864.11     12.32 o 
   6   0   8     1684.81     1864.11     31.42 o 
   7   0   8     1608.75     1679.58     25.83 o 
   8   0   8      513.57      540.87     13.80 o 
   9   0   8        1.89        3.19      3.57 o 
  10   0   8       59.08       65.48      6.56 o 
  11   0   8       96.93       84.35      7.06 o 
  -6   1   8      412.20      395.05     22.59 o 
  -5   1   8      745.53      754.89     28.93 o 
  -4   1   8      660.29      673.17     26.11 o 
  -3   1   8     1229.93     1301.05     26.15 o 
  -2   1   8      450.81      475.89     15.75 o 
  -1   1   8       45.00       54.94      4.65 o 
   0   1   8        1.30        4.99      3.94 o 
   1   1   8      393.46      398.00      9.37 o 
   2   1   8       82.66       69.86      6.70 o 
   3   1   8      235.13      238.70     19.41 o 
   4   1   8      148.11      146.45     17.33 o 
   5   1   8      786.57      777.54     15.26 o 
   6   1   8       42.48       42.46      4.54 o 
   7   1   8      770.83      723.48     14.11 o 
   8   1   8      651.61      712.98     10.94 o 
   9   1   8      158.63      147.62      8.30 o 
  10   1   8       83.52       89.86      6.98 o 
  11   1   8      397.82      416.62     15.26 o 
  -6   2   8      186.37      180.75     12.56 o 
  -5   2   8      282.68      292.39     16.55 o 
  -4   2   8      454.34      429.98     10.74 o 
  -3   2   8      721.62      760.98     13.61 o 
  -2   2   8     2564.50     2783.87     49.03 o 
  -1   2   8      916.70      843.19     11.93 o 
   0   2   8      157.20      143.55      6.26 o 
   1   2   8      136.83      128.75      7.76 o 
   2   2   8      112.70      112.80      8.10 o 
   3   2   8      342.78      336.24      8.00 o 
   4   2   8      107.96       93.99      5.59 o 
   5   2   8     2325.09     2434.48     19.65 o 
   6   2   8     1338.42     1342.50     18.07 o 
   7   2   8      874.01      915.23     13.51 o 
   8   2   8      223.36      213.44     11.63 o 
   9   2   8       14.50        7.68      5.92 o 
  10   2   8       71.74       62.38      5.99 o 
  11   2   8      120.58      111.22      7.27 o 
  -5   3   8       21.37       23.37      7.25 o 
  -4   3   8       62.00       54.43      6.08 o 
  -3   3   8      298.08      289.94      9.09 o 
  -2   3   8      213.87      200.37      6.99 o 
  -1   3   8      977.56      978.05     11.61 o 
   0   3   8      151.97      143.68      7.95 o 
   1   3   8      277.74      245.52      6.92 o 
   2   3   8     2312.69     2429.55     22.98 o 
   3   3   8     1149.71     1162.99     13.14 o 
   4   3   8      148.04      169.26      8.85 o 
   5   3   8      950.05      972.12     11.40 o 
   6   3   8     1435.71     1502.43     18.55 o 
   7   3   8      634.08      611.12     12.86 o 
   8   3   8      665.04      680.27     12.10 o 
   9   3   8      628.84      681.21     13.50 o 
  10   3   8      915.13      920.15     22.33 o 
  11   3   8      143.90      135.77      8.55 o 
  -5   4   8       72.15       48.85      8.98 o 
  -4   4   8      165.59      154.49     18.20 o 
  -3   4   8     1392.56     1404.80     33.43 o 
  -2   4   8     1250.56     1287.81     24.20 o 
  -1   4   8      446.82      428.39      7.79 o 
   0   4   8      765.97      780.47      9.80 o 
   1   4   8      717.65      747.22     11.13 o 
   2   4   8       33.48       12.55      3.08 o 
   3   4   8      388.09      353.46      7.82 o 
   4   4   8      324.57      320.09      6.74 o 
   5   4   8     1912.62     2051.44     34.75 o 
   6   4   8      456.00      415.16     10.06 o 
   7   4   8      921.52      939.88     15.97 o 
   8   4   8      119.72      129.70      6.72 o 
   9   4   8      252.01      240.06      8.65 o 
  10   4   8     1153.68     1200.40     16.24 o 
  11   4   8      373.32      353.32     12.34 o 
  -4   5   8       52.29       39.17      6.68 o 
  -3   5   8       55.61       46.02     16.62 o 
  -2   5   8       48.41       59.27      9.63 o 
  -1   5   8      454.19      471.50     12.04 o 
   0   5   8      386.91      383.77      9.16 o 
   1   5   8     3489.80     3800.10     32.91 o 
   2   5   8     4202.87     4493.21     45.20 o 
   3   5   8     2926.21     3133.98     32.47 o 
   4   5   8      460.06      434.05      4.14 o 
   5   5   8     2327.90     2512.95     28.76 o 
   6   5   8       27.58       19.00      4.20 o 
   7   5   8      404.60      331.46     15.49 o 
   8   5   8      129.78      112.08      7.89 o 
   9   5   8      443.61      452.68     10.17 o 
  10   5   8      247.74      223.77      8.91 o 
  11   5   8       14.84        9.33      2.86 o 
  -4   6   8      338.44      342.16     16.88 o 
  -3   6   8      421.40      391.21     15.38 o 
  -2   6   8      421.50      407.49     14.92 o 
  -1   6   8      824.23      785.18     10.38 o 
   0   6   8       22.85       20.40      3.31 o 
   1   6   8      280.05      285.78     10.29 o 
   2   6   8     1333.82     1368.70     16.99 o 
   3   6   8      768.86      844.20     23.75 o 
   4   6   8      664.18      600.08     39.39 o 
   5   6   8      204.07      220.41     38.01 o 
   6   6   8      391.28      401.98     33.04 o 
   7   6   8      354.73      387.92      9.70 o 
   8   6   8       81.41       69.41      5.78 o 
   9   6   8      451.54      451.41      9.64 o 
  10   6   8      868.12      853.29     12.30 o 
  11   6   8      219.58      225.83      9.67 o 
  -3   7   8      235.18      214.70     22.39 o 
  -2   7   8      115.41       91.13      8.18 o 
  -1   7   8      271.23      284.91     14.57 o 
   0   7   8      691.60      702.14     13.16 o 
   1   7   8      211.45      210.70      7.84 o 
   2   7   8      594.33      605.48      8.65 o 
   3   7   8      547.10      543.54     19.88 o 
   4   7   8      968.29      940.92     31.09 o 
   5   7   8       56.56       57.64     10.50 o 
   6   7   8       49.36       61.73     11.32 o 
   7   7   8       40.16       15.67      5.22 o 
   8   7   8       13.71        2.68      7.70 o 
   9   7   8        6.26        4.51      1.79 o 
  10   7   8       84.09       70.45      5.13 o 
  11   7   8      173.73      170.63      9.93 o 
  -3   8   8       26.45       13.74      3.53 o 
  -2   8   8        0.38       -1.53      3.51 o 
  -1   8   8      147.28      120.30      7.93 o 
   0   8   8        0.35        1.02      1.88 o 
   1   8   8      163.67      187.59      5.87 o 
   2   8   8      191.96      169.21     28.27 o 
   3   8   8      869.55      917.48     26.46 o 
   4   8   8     2087.08     2118.97     51.73 o 
   5   8   8     2066.09     2086.13     51.28 o 
   6   8   8      597.38      640.35     23.95 o 
   7   8   8      714.38      727.97     25.90 o 
   8   8   8      405.93      432.08     51.39 o 
   9   8   8       50.77       49.01      6.51 o 
  10   8   8       25.87       24.77      5.94 o 
  -2   9   8        1.32        1.75      4.24 o 
  -1   9   8      286.43      268.31     19.43 o 
   0   9   8      483.91      525.89     13.17 o 
   1   9   8      190.84      193.36      5.92 o 
   2   9   8      228.97      227.72     24.51 o 
   3   9   8      250.41      226.65     38.63 o 
   4   9   8       43.84       26.40      7.40 o 
   5   9   8      365.95      422.17     40.95 o 
   7   9   8      193.09      197.87     37.33 o 
   8   9   8      452.03      415.00     69.86 o 
   9   9   8      714.76      768.92     27.70 o 
  10   9   8      203.69      151.36     28.86 o 
  -1  10   8       96.35       93.89     10.02 o 
   0  10   8      461.13      502.33     12.04 o 
   1  10   8      262.71      265.61     19.47 o 
   2  10   8      480.09      491.47     20.11 o 
   3  10   8      572.87      574.10     22.20 o 
   4  10   8     1527.93     1555.97     40.78 o 
   5  10   8      430.78      390.32     19.85 o 
   6  10   8       24.11       31.94      8.70 o 
   7  10   8       57.94       44.39     14.20 o 
   8  10   8       13.56        8.90      4.66 o 
   9  10   8       67.01       55.66     11.04 o 
   1  11   8        8.70        5.30      1.72 o 
   2  11   8       21.04       15.42      5.68 o 
   3  11   8        0.10       -1.92      5.34 o 
   4  11   8       71.85       58.06     13.07 o 
   5  11   8      158.93      115.86     31.57 o 
   6  11   8       89.21       66.73     14.20 o 
   7  11   8      337.51      257.31     61.96 o 
   8  11   8      803.46      796.25     30.67 o 
   3  12   8      148.09      124.59     34.54 o 
   4  12   8      213.39      160.28     37.67 o 
   5  12   8      141.01       84.75     23.04 o 
   6  12   8       96.07       71.95     15.19 o 
   7  12   8        1.21       -1.33      8.22 o 
  -1 -10   9       13.51       12.40      9.23 o 
   0 -10   9        7.80       11.67      4.27 o 
   1 -10   9        2.87        0.53      6.10 o 
   2 -10   9       79.98       93.58      9.41 o 
  -3  -9   9      641.25      501.41    114.14 o 
  -2  -9   9      586.99      596.60     60.70 o 
  -1  -9   9      285.59      290.46     18.52 o 
   0  -9   9      197.61      195.27     20.71 o 
   1  -9   9      363.41      387.13     20.78 o 
   2  -9   9      266.89      291.79     10.30 o 
   3  -9   9        5.12        3.09      3.40 o 
   4  -9   9       53.26       42.73      5.51 o 
  -4  -8   9      167.60      144.23     20.33 o 
  -3  -8   9      198.06      173.04     15.23 o 
  -2  -8   9       34.53       19.91      7.01 o 
  -1  -8   9       12.57        9.23      5.99 o 
   0  -8   9        6.45        6.91      5.13 o 
   1  -8   9      176.53      174.03     13.84 o 
   2  -8   9      204.37      172.88     11.55 o 
   3  -8   9       43.92       44.69      5.19 o 
   4  -8   9       19.07       13.90      3.89 o 
   5  -8   9      347.59      328.94     15.21 o 
   6  -8   9      326.58      316.57     18.78 o 
  -4  -7   9      351.60      327.00     21.84 o 
  -3  -7   9      386.29      400.50     18.92 o 
  -2  -7   9      316.35      314.13     17.86 o 
  -1  -7   9      537.70      643.18     37.33 o 
   0  -7   9     1871.76     2067.68     59.86 o 
   1  -7   9      714.36      761.77     24.28 o 
   2  -7   9      324.72      325.98     13.89 o 
   3  -7   9       12.90       14.74      4.87 o 
   4  -7   9        0.06       -3.00      4.05 o 
   5  -7   9       32.58       23.43      4.49 o 
   6  -7   9      103.80       88.08      7.42 o 
   7  -7   9       28.46       15.01      7.80 o 
  -5  -6   9       93.26       63.42      7.96 o 
  -4  -6   9       19.24        2.41      5.36 o 
  -3  -6   9       23.37        3.26      6.10 o 
  -2  -6   9       98.45       65.21      7.91 o 
  -1  -6   9       65.75       65.39      7.08 o 
   0  -6   9     1685.65     1830.17     27.40 o 
   1  -6   9     1474.82     1614.30     37.71 o 
   2  -6   9     1231.35     1299.17     25.50 o 
   3  -6   9     1338.96     1436.03     22.65 o 
   4  -6   9      845.63      864.68     23.44 o 
   5  -6   9      701.87      702.02     24.81 o 
   6  -6   9       43.88       33.62      4.97 o 
   7  -6   9       24.47       18.79      4.19 o 
   8  -6   9        1.16        1.23      6.78 o 
  -5  -5   9      410.27      351.30     13.56 o 
  -4  -5   9      725.85      808.49     19.40 o 
  -3  -5   9      161.98      145.49     11.70 o 
  -2  -5   9      330.00      350.34     15.13 o 
  -1  -5   9      461.90      468.36     20.86 o 
   0  -5   9        8.01        2.66      3.05 o 
   1  -5   9      291.01      276.39     20.23 o 
   2  -5   9        6.13        5.37      5.77 o 
   3  -5   9      262.52      245.30     15.86 o 
   4  -5   9      330.32      301.84      9.41 o 
   5  -5   9      219.57      214.75     11.23 o 
   6  -5   9        0.12       -2.27      5.09 o 
   7  -5   9       11.24       12.26      4.04 o 
   8  -5   9      118.17      116.07      7.89 o 
  -5  -4   9      325.86      337.67     14.13 o 
  -4  -4   9      729.49      752.95     18.74 o 
  -3  -4   9      154.47      178.15     11.90 o 
  -2  -4   9        8.66        9.77      7.06 o 
  -1  -4   9        4.42       10.37      4.73 o 
   0  -4   9      417.83      456.97     12.68 o 
   1  -4   9      391.13      415.97     10.36 o 
   2  -4   9      743.75      749.99     16.09 o 
   3  -4   9     1975.39     2185.40     36.57 o 
   4  -4   9     1931.93     2159.40     45.22 o 
   5  -4   9      389.40      333.70     11.49 o 
   6  -4   9      291.20      270.06     14.11 o 
   7  -4   9       26.26       26.44      5.68 o 
   8  -4   9       63.40       47.19      6.76 o 
   9  -4   9       66.43       60.32      7.16 o 
  -6  -3   9       29.43       20.95      9.97 o 
  -5  -3   9        0.89       -1.40      3.83 o 
  -4  -3   9        8.41        0.86      4.69 o 
  -3  -3   9        7.79        1.16      4.96 o 
  -2  -3   9        8.14       13.64      8.10 o 
  -1  -3   9      132.18      115.84      9.42 o 
   0  -3   9       66.44       72.12      6.91 o 
   1  -3   9      358.59      340.31     10.60 o 
   2  -3   9      323.81      326.08     11.60 o 
   3  -3   9      226.56      228.22     14.73 o 
   4  -3   9     1427.45     1472.17     20.18 o 
   5  -3   9     1426.26     1535.21     33.71 o 
   6  -3   9      442.68      491.33     39.96 o 
   7  -3   9      771.77      752.74     17.28 o 
   8  -3   9      438.07      462.68     24.10 o 
   9  -3   9      176.64      161.13      9.32 o 
  -6  -2   9      302.53      266.44     17.24 o 
  -5  -2   9      603.16      586.12     15.25 o 
  -4  -2   9      440.28      450.86     11.80 o 
  -3  -2   9      388.45      377.34     12.68 o 
  -2  -2   9       54.53       70.25      6.64 o 
  -1  -2   9      302.92      324.27     10.28 o 
   0  -2   9      416.61      471.72     11.87 o 
   1  -2   9      541.33      566.44     11.00 o 
   2  -2   9     1175.48     1166.91     18.17 o 
   3  -2   9     1051.53     1058.52     17.61 o 
   4  -2   9      408.03      370.30      9.54 o 
   5  -2   9      326.87      309.86     13.38 o 
   6  -2   9      715.23      706.28     12.68 o 
   7  -2   9      241.67      247.85     25.81 o 
   8  -2   9      800.01      827.84     23.57 o 
   9  -2   9      388.19      385.19     13.27 o 
  10  -2   9       86.47       76.15      6.97 o 
  -5  -1   9       96.05       90.26     14.88 o 
  -4  -1   9       84.23       68.34      6.01 o 
  -3  -1   9      205.11      220.95      9.20 o 
  -2  -1   9      324.39      331.89      9.14 o 
  -1  -1   9     1902.69     1991.49     30.01 o 
   0  -1   9     1682.02     1788.98     22.26 o 
   1  -1   9      816.48      766.09     13.91 o 
   2  -1   9     1441.07     1518.10     22.98 o 
   3  -1   9      770.73      771.48     24.38 o 
   4  -1   9      497.78      518.55     12.19 o 
   5  -1   9      363.00      362.23     10.66 o 
   6  -1   9      269.65      280.85     10.98 o 
   7  -1   9      477.19      472.13     16.96 o 
   8  -1   9      409.18      380.78     16.84 o 
   9  -1   9       23.55       26.49      4.99 o 
  10  -1   9        3.25       -1.75      4.61 o 
  -5   0   9      385.01      359.61     17.05 o 
  -4   0   9      285.34      271.77     11.21 o 
  -3   0   9      267.90      297.71     26.35 o 
  -2   0   9      175.60      160.65      6.36 o 
  -1   0   9      700.34      706.86     13.91 o 
   0   0   9      339.20      302.35      9.80 o 
   1   0   9       27.94       16.47      3.87 o 
   2   0   9        0.50       -4.80      4.44 o 
   3   0   9      121.15       71.45     16.76 o 
   4   0   9      102.20      105.89      8.79 o 
   5   0   9      139.76      131.56      7.45 o 
   6   0   9      128.26      125.15      7.94 o 
   7   0   9     1041.23     1044.51     28.78 o 
   8   0   9     1045.23     1081.23     21.22 o 
   9   0   9      601.31      625.92     13.44 o 
  10   0   9      465.79      481.49     15.10 o 
  11   0   9      191.46      204.50     12.26 o 
  -5   1   9      376.74      358.94     20.19 o 
  -4   1   9      401.10      391.10     14.49 o 
  -3   1   9      698.90      692.62     13.71 o 
  -2   1   9     1487.17     1614.60     22.07 o 
  -1   1   9     1459.80     1570.85     24.18 o 
   0   1   9       28.66       29.63      4.24 o 
   1   1   9      145.37      147.87      7.09 o 
   2   1   9      175.39      157.95      8.57 o 
   3   1   9      466.91      429.69     11.17 o 
   4   1   9        0.35       -6.08      4.27 o 
   5   1   9     1378.58     1382.71     19.45 o 
   6   1   9     1666.08     1773.27     22.12 o 
   7   1   9      110.67      111.42      6.84 o 
   8   1   9      111.12      104.25      7.95 o 
   9   1   9       11.98        2.43      4.57 o 
  10   1   9      189.77      191.67     10.36 o 
  11   1   9      225.52      232.16     10.35 o 
  -5   2   9        3.27        1.37      1.92 o 
  -4   2   9        7.21        0.61      2.82 o 
  -3   2   9       18.29        8.85      5.04 o 
  -2   2   9       10.01       -1.81      3.19 o 
  -1   2   9      850.30      895.93     13.49 o 
   0   2   9      423.48      393.06     11.10 o 
   1   2   9       30.08       17.02      2.85 o 
   2   2   9     1265.19     1234.05     16.87 o 
   3   2   9     1742.71     1840.75     22.30 o 
   4   2   9     1094.32     1119.19     13.21 o 
   5   2   9      113.63      124.76      7.04 o 
   6   2   9     1321.47     1325.95     17.88 o 
   7   2   9      542.63      542.78     18.09 o 
   8   2   9      762.49      787.21     14.16 o 
   9   2   9      332.49      351.86     20.71 o 
  10   2   9      614.79      661.72     12.84 o 
  11   2   9      111.88      122.68      7.85 o 
  -5   3   9       72.17       47.55      6.55 o 
  -4   3   9      253.94      231.50     12.22 o 
  -3   3   9      443.99      456.89     16.73 o 
  -2   3   9     1054.34     1117.17     19.01 o 
  -1   3   9     1488.57     1552.61     19.68 o 
   0   3   9      350.49      339.11      7.51 o 
   1   3   9       34.57       25.36      6.18 o 
   2   3   9       78.86       77.97      7.20 o 
   3   3   9      209.68      224.31     10.35 o 
   4   3   9      709.73      701.17      8.84 o 
   5   3   9      106.68       99.58      5.43 o 
   6   3   9       11.78        0.17      3.42 o 
   7   3   9     1541.87     1665.48     23.42 o 
   8   3   9      444.11      452.10     15.49 o 
   9   3   9      111.16      125.51     10.63 o 
  10   3   9      112.02       82.52      5.82 o 
  11   3   9      314.82      294.93     18.90 o 
  -4   4   9        1.02        5.28      4.32 o 
  -3   4   9       78.13       78.94      8.44 o 
  -2   4   9      721.05      738.64     16.32 o 
  -1   4   9     2111.38     2327.79     24.90 o 
   0   4   9     2610.50     2733.95     31.49 o 
   1   4   9     2446.45     2620.52     25.71 o 
   2   4   9     2741.05     2990.58     44.87 o 
   3   4   9      928.99      963.98     12.60 o 
   4   4   9       20.46       23.98      2.92 o 
   5   4   9      292.04      257.16      5.97 o 
   6   4   9        0.54        1.36      2.37 o 
   7   4   9       33.73       26.88      4.20 o 
   8   4   9       17.16       18.83      3.25 o 
   9   4   9      359.86      339.77     29.26 o 
  10   4   9      472.05      496.83     13.70 o 
  11   4   9       23.04       12.58      2.66 o 
  -4   5   9       62.69       54.77      8.45 o 
  -3   5   9      121.30      104.43     10.16 o 
  -2   5   9       43.05       24.78      8.57 o 
  -1   5   9       40.07       31.32      3.29 o 
   0   5   9       30.36       22.26      3.12 o 
   1   5   9       21.28       18.84      3.65 o 
   2   5   9      928.50      915.42     11.57 o 
   3   5   9       85.30       95.45      4.91 o 
   4   5   9      572.71      555.43      6.08 o 
   5   5   9      344.94      333.64      6.01 o 
   6   5   9      697.91      723.25     10.33 o 
   7   5   9     1048.81     1118.64     20.56 o 
   8   5   9      473.25      491.90     12.39 o 
   9   5   9      394.03      376.68     13.51 o 
  10   5   9      575.21      596.40     12.57 o 
  11   5   9      332.07      335.14     15.82 o 
  -3   6   9       97.11       83.26     10.17 o 
  -2   6   9      176.57      170.36     12.74 o 
  -1   6   9       65.64       68.58      6.35 o 
   0   6   9     1837.57     2028.76     36.57 o 
   1   6   9     1985.18     2142.82     49.75 o 
   2   6   9     1057.57     1084.75     17.48 o 
   3   6   9       29.04       24.66      2.97 o 
   4   6   9      551.82      577.40     19.60 o 
   5   6   9       36.54       19.06      5.53 o 
   6   6   9      456.31      459.25     50.29 o 
   7   6   9      765.81      753.96      9.43 o 
   8   6   9        4.65        4.68      3.11 o 
   9   6   9      123.57      133.43      8.76 o 
  10   6   9      255.11      263.93     13.54 o 
  11   6   9       89.99       77.05      5.54 o 
  -2   7   9       94.86       80.35      9.16 o 
  -1   7   9        0.20       -5.05      3.47 o 
   0   7   9       20.28        8.02      2.77 o 
   1   7   9      461.28      475.40     11.68 o 
   2   7   9      510.58      530.73     11.08 o 
   3   7   9      740.60      738.67     22.37 o 
   4   7   9     1484.56     1528.97     50.66 o 
   5   7   9     4503.35     4760.69     87.51 o 
   6   7   9     1355.42     1403.14     45.78 o 
   7   7   9       18.69       25.70      6.01 o 
   8   7   9      253.09      254.47     10.86 o 
   9   7   9      164.98      151.99     16.32 o 
  10   7   9        2.27       -0.65      2.81 o 
  11   7   9       23.20       15.42      4.75 o 
  -2   8   9       36.88       24.89      4.32 o 
  -1   8   9      100.53       85.56      9.62 o 
   0   8   9      367.48      387.39      7.94 o 
   1   8   9      301.88      293.04      7.22 o 
   2   8   9       24.90       28.36      2.87 o 
   3   8   9        1.31       -1.64      5.56 o 
   4   8   9      160.69      124.87     25.22 o 
   5   8   9      511.90      518.92     21.26 o 
   7   8   9      277.93      289.45     34.56 o 
   8   8   9      160.16      171.04     26.21 o 
   9   8   9      538.98      535.95     58.99 o 
  10   8   9      296.49      283.83     28.00 o 
  -1   9   9      189.01      164.38     13.68 o 
   0   9   9      135.60      146.55     11.73 o 
   1   9   9      115.56      106.66      5.89 o 
   2   9   9      108.66      101.77     19.12 o 
   3   9   9      234.56      197.39     41.31 o 
   4   9   9      723.25      757.59     23.86 o 
   5   9   9      645.61      637.16     22.48 o 
   6   9   9      213.08      195.78     39.37 o 
   7   9   9       59.84       57.78     10.62 o 
   8   9   9       45.15       25.42      4.94 o 
   9   9   9        4.10       10.76      4.83 o 
  10   9   9      146.48      111.26     25.84 o 
   0  10   9       74.91       69.64      3.53 o 
   1  10   9      193.08      181.45     15.01 o 
   2  10   9        1.90       18.61      6.95 o 
   3  10   9      107.19       93.30     20.42 o 
   4  10   9       65.97       64.10     12.03 o 
   5  10   9      292.66      261.69     50.41 o 
   6  10   9      421.95      344.94     71.44 o 
   7  10   9      574.20      564.13     22.99 o 
   8  10   9      845.22      828.33     66.39 o 
   9  10   9      510.47      476.33     66.84 o 
   2  11   9       34.04       36.03      8.67 o 
   3  11   9      227.24      224.78     26.63 o 
   4  11   9       57.51       38.32     13.33 o 
   5  11   9       14.78       -2.68      5.62 o 
   6  11   9        0.74       -9.06      6.04 o 
   7  11   9        3.34        5.68      3.67 o 
   8  11   9      142.10       98.92     23.52 o 
  -1  -9  10       71.91       46.37     16.24 o 
   0  -9  10       63.85       58.52      6.95 o 
   1  -9  10      118.72      127.52      8.43 o 
   2  -9  10      139.79      115.03      7.27 o 
   3  -9  10      188.31      167.00     18.69 o 
  -2  -8  10      703.35      712.95     25.92 o 
  -1  -8  10      478.34      467.95     27.35 o 
   0  -8  10      639.78      680.55     23.99 o 
   1  -8  10      268.20      241.76     12.19 o 
   2  -8  10        9.03       -1.27      4.47 o 
   3  -8  10      105.16      107.09      7.53 o 
   4  -8  10      298.76      285.99     10.33 o 
   5  -8  10      160.34      163.17     11.36 o 
  -3  -7  10      405.50      406.58     53.68 o 
  -2  -7  10      393.41      402.26     20.12 o 
  -1  -7  10      480.38      497.98     21.77 o 
   0  -7  10      470.65      436.50     14.18 o 
   1  -7  10     1272.11     1411.67     24.86 o 
   2  -7  10      480.29      497.73     15.56 o 
   3  -7  10      125.22      104.92      9.21 o 
   4  -7  10      101.05      121.51      8.09 o 
   5  -7  10       38.56       22.75      4.92 o 
   6  -7  10       16.76        4.34      4.56 o 
  -4  -6  10      155.99      146.11     13.17 o 
  -3  -6  10      125.80      108.44     11.24 o 
  -2  -6  10        1.65        0.11     10.94 o 
  -1  -6  10      103.14       78.50      8.83 o 
   0  -6  10      220.79      206.63     10.78 o 
   1  -6  10       34.32       30.50      5.89 o 
   2  -6  10      331.75      310.55     12.73 o 
   3  -6  10        3.84        2.50      4.08 o 
   4  -6  10      145.65      132.97      7.57 o 
   5  -6  10      480.07      481.69     13.19 o 
   6  -6  10      429.27      449.83     18.14 o 
   7  -6  10      154.69      143.00      9.77 o 
  -4  -5  10      391.61      377.54     15.12 o 
  -3  -5  10      279.27      266.06     21.60 o 
  -2  -5  10       15.49       13.40      4.23 o 
  -1  -5  10       12.13        9.19      3.72 o 
   0  -5  10      733.91      744.25     14.53 o 
   1  -5  10     1219.94     1301.18     20.37 o 
   2  -5  10      430.43      425.37     13.44 o 
   3  -5  10     1168.63     1129.85     22.12 o 
   4  -5  10      868.30      895.88     16.04 o 
   5  -5  10       46.94       41.10      5.79 o 
   6  -5  10      280.90      282.88     11.66 o 
   7  -5  10       63.59       54.29      6.17 o 
   8  -5  10        3.09        2.21      3.65 o 
  -4  -4  10       44.29       29.33      7.48 o 
  -3  -4  10       63.86       58.19      7.83 o 
  -2  -4  10       66.62       42.00      6.30 o 
  -1  -4  10       18.56        8.47      3.94 o 
   0  -4  10      174.42      201.30     11.64 o 
   1  -4  10      535.39      557.47     14.72 o 
   2  -4  10      251.00      280.25     18.30 o 
   3  -4  10      464.34      500.73     35.06 o 
   4  -4  10      908.92      897.83     20.20 o 
   5  -4  10     1536.16     1614.48     21.65 o 
   6  -4  10      706.10      755.31     19.67 o 
   7  -4  10      223.72      206.87      9.87 o 
   8  -4  10      430.66      421.34     18.98 o 
   9  -4  10       83.02       69.11      7.30 o 
  -5  -3  10      424.74      400.50     23.75 o 
  -4  -3  10      362.41      393.71     14.31 o 
  -3  -3  10      112.09      118.51      9.96 o 
  -2  -3  10      294.97      296.58     11.51 o 
  -1  -3  10      336.20      352.38     15.09 o 
   0  -3  10      101.48       96.12     10.33 o 
   1  -3  10       60.02       56.73      6.18 o 
   2  -3  10      384.80      359.22     10.53 o 
   3  -3  10       59.71       53.74     16.65 o 
   4  -3  10       95.64       81.76      6.91 o 
   5  -3  10      398.12      360.55     21.50 o 
   6  -3  10      628.36      604.08     13.25 o 
   7  -3  10      227.30      232.08     10.70 o 
   8  -3  10      206.17      193.64     10.30 o 
   9  -3  10       90.36       78.18      6.89 o 
  -5  -2  10      116.83      102.90      9.31 o 
  -4  -2  10      981.53     1024.52     37.35 o 
  -3  -2  10      680.17      690.68     19.23 o 
  -2  -2  10      998.31     1015.95     28.59 o 
  -1  -2  10     1440.40     1474.03     24.79 o 
   0  -2  10     1136.84     1276.50     33.29 o 
   1  -2  10      219.24      241.07     11.52 o 
   2  -2  10        3.66        4.42      4.15 o 
   3  -2  10      358.26      394.11     12.24 o 
   4  -2  10       28.87       30.73      4.81 o 
   5  -2  10      216.74      197.77      9.58 o 
   6  -2  10      917.17      922.48     16.93 o 
   7  -2  10      404.49      396.58     12.38 o 
   8  -2  10       43.64       46.17      6.14 o 
   9  -2  10        2.49        1.93      4.70 o 
  10  -2  10        0.77        7.88      3.89 o 
  -5  -1  10      200.60      187.84     27.43 o 
  -4  -1  10        0.16        6.50      4.49 o 
  -3  -1  10       27.63       19.37      6.04 o 
  -2  -1  10        6.32       10.90      5.87 o 
  -1  -1  10       49.56       47.41      4.95 o 
   0  -1  10      364.92      373.66     11.50 o 
   1  -1  10       77.42       75.27      6.31 o 
   2  -1  10        0.16       -0.77      3.54 o 
   3  -1  10       99.31      101.53     10.00 o 
   4  -1  10      660.51      648.70     16.43 o 
   5  -1  10      123.34      113.89      7.66 o 
   6  -1  10      450.61      436.06     12.50 o 
   7  -1  10      740.67      746.88     13.66 o 
   8  -1  10      795.05      817.80     22.16 o 
   9  -1  10      340.06      317.16     11.63 o 
  10  -1  10      374.94      375.26     12.25 o 
  -5   0  10      403.58      367.86     35.00 o 
  -4   0  10      431.18      418.31     16.27 o 
  -3   0  10      673.95      618.80     12.63 o 
  -2   0  10      828.75      843.22     13.96 o 
  -1   0  10     1136.11     1172.60     18.18 o 
   0   0  10      669.17      675.04     13.99 o 
   1   0  10       38.95       28.03      4.86 o 
   2   0  10      329.11      346.05     11.51 o 
   3   0  10      439.30      485.02     18.84 o 
   4   0  10      138.84      139.32     10.32 o 
   5   0  10       77.42       73.08      5.95 o 
   6   0  10      451.59      476.08     21.28 o 
   7   0  10        0.07       -3.25      3.87 o 
   8   0  10      613.78      618.26     19.10 o 
   9   0  10      574.69      550.26     14.78 o 
  10   0  10      110.27      102.06     11.49 o 
  -4   1  10        2.54        2.48      3.02 o 
  -3   1  10       25.35        9.92      4.20 o 
  -2   1  10       56.27       52.08      4.77 o 
  -1   1  10      204.02      204.92      7.39 o 
   0   1  10     1562.03     1709.61     23.79 o 
   1   1  10      379.46      376.39     10.44 o 
   2   1  10     2179.19     2340.79     28.93 o 
   3   1  10     2949.53     3262.87     46.45 o 
   4   1  10     1821.42     1973.00     28.87 o 
   5   1  10      346.50      335.88     10.03 o 
   6   1  10      221.27      215.67      9.13 o 
   7   1  10      355.83      365.47     11.17 o 
   8   1  10      260.57      274.10     10.49 o 
   9   1  10        4.35        0.64      4.85 o 
  10   1  10       62.94       52.74      7.23 o 
  11   1  10      129.65      114.73      9.90 o 
  -4   2  10      148.65      134.10     14.33 o 
  -3   2  10     1086.14     1198.26     20.96 o 
  -2   2  10      632.25      596.21     20.05 o 
  -1   2  10      113.81      103.82      5.94 o 
   0   2  10       52.22       48.78      5.27 o 
   1   2  10        0.85        4.76      3.39 o 
   2   2  10      531.86      523.32     10.33 o 
   3   2  10      943.60      959.45     31.60 o 
   4   2  10      845.96      840.80     24.60 o 
   5   2  10      532.00      531.33     11.55 o 
   6   2  10       24.81       18.96      3.93 o 
   7   2  10      123.12      106.41      8.00 o 
   8   2  10      314.40      328.23     10.56 o 
   9   2  10       50.22       46.81      6.30 o 
  10   2  10       71.21       60.51      7.15 o 
  11   2  10      327.11      322.96     14.92 o 
  -4   3  10       52.30       47.30      6.28 o 
  -3   3  10      245.52      234.27     14.80 o 
  -2   3  10     1068.17     1148.47     34.50 o 
  -1   3  10      562.64      541.53      9.72 o 
   0   3  10     1074.80     1096.61     16.65 o 
   1   3  10      999.13     1054.15     18.30 o 
   2   3  10     1133.30     1153.42     19.74 o 
   3   3  10       27.98       21.03      4.32 o 
   4   3  10       12.92        9.04      3.43 o 
   5   3  10      418.93      377.75      9.69 o 
   6   3  10      223.70      225.11      8.33 o 
   7   3  10      260.28      259.16      9.10 o 
   8   3  10       44.76       25.56      4.92 o 
   9   3  10       94.28       82.92      9.26 o 
  10   3  10       27.13       15.37      5.48 o 
  11   3  10       23.13        5.37      4.45 o 
  -3   4  10        0.57        1.44      1.87 o 
  -2   4  10       46.86       40.62      5.65 o 
  -1   4  10      138.44      138.10      7.41 o 
   0   4  10        0.24        1.38      2.67 o 
   1   4  10        4.19        2.78      3.74 o 
   2   4  10      532.70      512.62      9.91 o 
   3   4  10     1425.25     1414.08     21.49 o 
   4   4  10      813.82      838.75      9.84 o 
   5   4  10     2361.18     2574.96     27.34 o 
   6   4  10     1521.29     1530.89     21.60 o 
   7   4  10      189.44      213.66     17.95 o 
   8   4  10      129.76      133.24     13.15 o 
   9   4  10       75.78       81.85      9.37 o 
  10   4  10      156.39      165.18     11.07 o 
  11   4  10       73.84       75.32      8.82 o 
  -3   5  10       43.59       24.54      8.98 o 
  -2   5  10      117.86      105.24     10.85 o 
  -1   5  10      373.54      381.73      7.96 o 
   0   5  10      391.81      399.01      8.55 o 
   1   5  10      916.49      983.27     17.24 o 
   2   5  10      730.73      747.96     11.49 o 
   3   5  10        2.74        1.36      3.00 o 
   4   5  10       63.04       48.15      3.17 o 
   5   5  10       19.50       22.85      4.49 o 
   6   5  10      134.48      124.18      5.51 o 
   7   5  10      492.15      528.57     21.48 o 
   8   5  10      257.93      271.76     13.65 o 
   9   5  10      124.33      124.95      8.76 o 
  10   5  10      636.11      650.93     21.41 o 
  11   5  10      192.02      157.64     12.73 o 
  -2   6  10       53.53       57.75      7.82 o 
  -1   6  10      366.30      413.96     19.52 o 
   0   6  10      145.60      156.89      6.09 o 
   1   6  10      341.98      334.15      9.21 o 
   2   6  10     1478.55     1552.41     19.80 o 
   3   6  10     2008.80     1989.83     36.57 o 
   4   6  10     1477.38     1580.97     25.47 o 
   5   6  10     1668.15     1721.22     44.93 o 
   6   6  10      888.76      931.46     32.02 o 
   7   6  10       25.76       27.02      4.55 o 
   8   6  10      270.20      222.14      8.48 o 
   9   6  10        0.10       -1.84      2.93 o 
  10   6  10        7.58        7.20      2.74 o 
  -2   7  10        2.49       -3.25      3.95 o 
  -1   7  10       10.50        9.16      1.90 o 
   0   7  10        0.92        3.81      3.30 o 
   1   7  10        0.12       -1.28      2.50 o 
   2   7  10      137.26      127.92      5.57 o 
   3   7  10      221.41      223.46      4.54 o 
   4   7  10      227.70      237.83     14.40 o 
   5   7  10      187.13      162.32     27.76 o 
   7   7  10      959.75      928.72     43.32 o 
   8   7  10      307.65      289.42     61.02 o 
   9   7  10      276.31      262.63     14.73 o 
  10   7  10      649.60      697.29     42.33 o 
  -1   8  10       74.12       69.24      7.92 o 
   0   8  10      139.41      118.95     10.30 o 
   1   8  10       98.07       80.07      4.64 o 
   2   8  10       67.86       62.14      4.06 o 
   3   8  10      106.55      114.93      9.43 o 
   4   8  10      573.16      581.78     28.69 o 
   5   8  10      422.71      371.82     58.40 o 
   6   8  10      119.60       93.58     13.67 o 
   7   8  10        4.02       -1.89      6.83 o 
   8   8  10        0.82        5.08      5.03 o 
   9   8  10        4.58       -0.51      7.57 o 
  10   8  10      175.22      137.89     25.56 o 
   0   9  10      220.18      216.55     11.06 o 
   1   9  10      259.73      268.17      6.21 o 
   2   9  10       72.97       76.47      7.26 o 
   3   9  10        1.94        9.52      5.17 o 
   4   9  10      156.35      148.90     23.01 o 
   5   9  10      691.29      683.92     24.74 o 
   6   9  10      672.86      671.86     24.00 o 
   7   9  10      663.35      655.54     25.39 o 
   8   9  10     1012.64     1065.68     51.99 o 
   9   9  10      675.13      682.28     35.41 o 
   3  10  10       33.18       35.89      7.20 o 
   4  10  10        5.91        2.49      3.05 o 
   5  10  10      147.95      109.68     21.46 o 
   6  10  10      182.55      158.62     32.76 o 
   7  10  10       44.85       34.48      8.87 o 
   8  10  10      181.03      147.38     31.83 o 
   4  11  10      187.58      122.33     30.72 o 
   5  11  10       47.85       40.04     10.36 o 
   6  11  10       12.00       -0.34      3.95 o 
  -1  -8  11      118.06       98.67     30.75 o 
   0  -8  11       45.89       22.37      8.90 o 
   1  -8  11      257.37      261.24     16.21 o 
   2  -8  11      300.87      305.68     13.83 o 
   3  -8  11      134.58      114.41      7.76 o 
   4  -8  11      119.46      113.06     10.32 o 
  -2  -7  11        0.62        3.97      6.44 o 
  -1  -7  11        0.05       -4.67     12.82 o 
   0  -7  11        4.74       -2.78      4.36 o 
   1  -7  11        9.48        4.99      5.10 o 
   2  -7  11      186.60      172.92     11.59 o 
   3  -7  11      195.56      175.90      9.17 o 
   4  -7  11       59.44       55.37      6.42 o 
   5  -7  11      206.05      177.02      9.10 o 
  -3  -6  11      391.17      347.38     27.33 o 
  -2  -6  11      282.84      292.00     26.08 o 
  -1  -6  11      168.94      197.35     11.76 o 
   0  -6  11      197.62      210.21     10.38 o 
   1  -6  11      361.02      340.58     22.67 o 
   2  -6  11      724.50      735.00     16.35 o 
   3  -6  11      103.99      105.94      9.16 o 
   4  -6  11       28.56       22.10      4.29 o 
   5  -6  11        3.40        6.80      3.99 o 
   6  -6  11      143.77      119.55      9.06 o 
  -3  -5  11      217.14      212.57     17.10 o 
  -2  -5  11      121.54      114.56     11.68 o 
  -1  -5  11       95.01       86.10      8.90 o 
   0  -5  11      294.98      312.54     12.60 o 
   1  -5  11      620.83      634.64     16.15 o 
   2  -5  11      903.28      974.02     17.43 o 
   3  -5  11      522.77      528.46     15.91 o 
   4  -5  11      586.30      631.34     20.64 o 
   5  -5  11      431.02      390.19     11.48 o 
   6  -5  11      411.73      407.28     13.13 o 
   7  -5  11       93.26       88.71      7.81 o 
  -3  -4  11      149.69      131.37     10.84 o 
  -2  -4  11       33.26       18.17      4.45 o 
  -1  -4  11       88.89       78.97      6.79 o 
   0  -4  11        9.89        8.99      4.12 o 
   1  -4  11      145.30      124.05      8.73 o 
   2  -4  11      366.25      377.21     13.21 o 
   3  -4  11        0.44       -3.09      4.67 o 
   4  -4  11       68.28       60.39      6.31 o 
   5  -4  11      344.97      354.64     12.77 o 
   6  -4  11       43.72       43.20      5.87 o 
   7  -4  11       52.24       35.43      6.93 o 
   8  -4  11       26.22       24.01      4.40 o 
  -4  -3  11      655.15      643.20     42.96 o 
  -3  -3  11      927.15      935.05     33.49 o 
  -2  -3  11      382.73      394.45     11.74 o 
  -1  -3  11      288.84      290.63     10.78 o 
   0  -3  11      706.44      756.96     22.08 o 
   1  -3  11      133.75      139.51      8.83 o 
   2  -3  11       45.07       32.34      6.71 o 
   3  -3  11      271.06      246.50     13.98 o 
   4  -3  11     1418.45     1522.05     28.01 o 
   5  -3  11      317.28      293.92     11.92 o 
   6  -3  11      172.67      138.63      8.83 o 
   7  -3  11      265.33      256.75     11.09 o 
   8  -3  11       40.88       33.35      4.64 o 
   9  -3  11      115.97       96.32     13.84 o 
  -4  -2  11        7.76        6.55      3.97 o 
  -3  -2  11      138.72      123.49      9.40 o 
  -2  -2  11       50.33       38.41      5.09 o 
  -1  -2  11        0.57       -0.13      3.50 o 
   1  -2  11      593.85      603.26     24.57 o 
   2  -2  11      333.06      324.92     11.91 o 
   3  -2  11       71.07       75.91      6.56 o 
   4  -2  11      887.47      911.36     32.09 o 
   5  -2  11      667.83      711.13     19.54 o 
   6  -2  11      117.09      114.79      7.69 o 
   7  -2  11      113.83      104.32      8.39 o 
   8  -2  11      749.37      771.26     26.82 o 
   9  -2  11      435.92      445.12     13.87 o 
  -4  -1  11      154.59      142.95      9.54 o 
  -3  -1  11      228.80      242.17     10.95 o 
  -2  -1  11      440.14      443.65     10.89 o 
  -1  -1  11      772.39      832.88     22.62 o 
   0  -1  11      547.30      630.92     19.58 o 
   1  -1  11      205.83      220.74     13.41 o 
   2  -1  11       87.53       69.64      6.51 o 
   3  -1  11      103.17       90.62      7.84 o 
   4  -1  11       38.95       30.95      6.22 o 
   5  -1  11      488.46      511.78     13.27 o 
   6  -1  11      156.80      147.14      8.62 o 
   7  -1  11      172.14      167.23      9.58 o 
   8  -1  11      379.71      370.88     18.07 o 
   9  -1  11      462.58      416.17     14.65 o 
  10  -1  11       83.19       60.69      7.13 o 
  -4   0  11       64.20       52.00      6.71 o 
  -3   0  11       32.77       36.71      9.73 o 
  -2   0  11      271.49      277.82      8.92 o 
  -1   0  11     1520.52     1606.23     33.83 o 
   0   0  11     2071.11     2269.32     29.98 o 
   1   0  11     2930.45     3257.97     79.45 o 
   2   0  11     1338.44     1368.68     21.37 o 
   3   0  11     1301.10     1391.69     27.92 o 
   4   0  11       61.91       54.70      8.77 o 
   5   0  11       17.96       11.58      4.53 o 
   6   0  11        0.10       -1.99      3.65 o 
   7   0  11       78.84       77.38      5.90 o 
   8   0  11       19.74       16.12      4.24 o 
   9   0  11      182.34      158.76      9.11 o 
  10   0  11       18.27       13.15      5.09 o 
  -3   1  11       18.37       14.18      5.40 o 
  -2   1  11      317.53      312.74     19.55 o 
  -1   1  11       18.55       14.67      4.55 o 
   0   1  11       60.18       58.24      5.33 o 
   1   1  11       15.86        6.73      3.56 o 
   2   1  11      101.90      110.47      8.85 o 
   3   1  11      465.87      452.17     13.50 o 
   4   1  11      977.44     1024.69     23.35 o 
   5   1  11      424.87      448.33     11.60 o 
   6   1  11      689.66      692.65     12.48 o 
   7   1  11      367.83      393.89     11.38 o 
   8   1  11      352.37      329.81     11.40 o 
   9   1  11      152.57      135.47      8.73 o 
  10   1  11      266.73      270.05     12.71 o 
  -3   2  11       18.85       20.19      3.58 o 
  -2   2  11      246.80      273.62     11.71 o 
  -1   2  11      688.57      698.66     16.00 o 
   0   2  11      408.07      401.51     10.66 o 
   1   2  11      332.87      314.16      9.77 o 
   2   2  11     1117.15     1105.06     20.19 o 
   3   2  11      823.93      762.59     15.58 o 
   4   2  11       62.88       72.63      7.07 o 
   5   2  11      111.72      101.52     10.26 o 
   6   2  11      434.89      449.36     11.65 o 
   7   2  11        0.13        0.13      2.96 o 
   8   2  11      135.96      123.44      7.34 o 
   9   2  11       51.84       46.73      5.57 o 
  10   2  11       80.95       79.92     11.58 o 
  -3   3  11        5.05        5.39      3.48 o 
  -2   3  11        7.81        4.61      2.10 o 
  -1   3  11      253.43      220.84      8.72 o 
   0   3  11       72.10       56.27      4.98 o 
   1   3  11        7.00        2.36      3.28 o 
   2   3  11      273.29      282.87     11.53 o 
   3   3  11     2984.77     3297.58     42.89 o 
   4   3  11     1706.15     1907.91     32.20 o 
   5   3  11     1154.92     1225.30     17.70 o 
   6   3  11     1894.02     2057.82     30.57 o 
   7   3  11      891.96      908.21     16.50 o 
   8   3  11       45.08       58.20      8.75 o 
   9   3  11        6.84        2.15      9.81 o 
  10   3  11      143.63      143.66     12.01 o 
  -2   4  11       36.76       32.28      5.08 o 
  -1   4  11        2.87        2.83      2.56 o 
   0   4  11       22.36       28.03      3.98 o 
   1   4  11      483.12      471.01     11.63 o 
   2   4  11       98.76       87.66      6.18 o 
   3   4  11       30.56       17.25      4.26 o 
   4   4  11      503.63      528.41     17.46 o 
   5   4  11       75.53       61.77      5.67 o 
   6   4  11       87.64       81.45      7.11 o 
   7   4  11     1043.17     1076.18     15.91 o 
   8   4  11     1027.35     1158.26     18.08 o 
   9   4  11      184.83      176.32      9.70 o 
  10   4  11      172.91      183.08     11.66 o 
  -2   5  11      368.44      354.57     58.03 o 
  -1   5  11      124.58      126.90      6.67 o 
   0   5  11      501.84      466.60      9.36 o 
   1   5  11      690.04      691.20     16.61 o 
   2   5  11     1006.56     1026.74     15.66 o 
   3   5  11      423.98      440.94     13.00 o 
   4   5  11      562.80      583.60     10.05 o 
   5   5  11      333.13      343.14      8.84 o 
   6   5  11      223.34      229.74      6.57 o 
   7   5  11        0.77       11.94      7.65 o 
   8   5  11       19.35       17.47      5.39 o 
   9   5  11        5.44        8.14      6.38 o 
  10   5  11       23.01       13.19      3.91 o 
  -1   6  11      226.01      209.02     21.65 o 
   0   6  11      146.29      128.40      5.46 o 
   1   6  11      299.09      281.79      8.79 o 
   2   6  11      126.48      116.50      6.49 o 
   3   6  11       36.45       37.99      4.62 o 
   4   6  11       11.69       13.10      3.41 o 
   5   6  11      446.24      407.77     17.96 o 
   6   6  11      903.32      904.78     37.73 o 
   7   6  11      587.81      561.26      8.18 o 
   8   6  11     1035.60     1049.35     12.87 o 
   9   6  11      785.78      779.92     13.89 o 
  10   6  11      360.04      378.62     36.33 o 
   0   7  11       32.55       24.02      5.73 o 
   1   7  11       90.61       72.86      4.78 o 
   2   7  11        4.61        3.98      2.54 o 
   3   7  11       21.37       27.39      3.24 o 
   4   7  11       58.60       44.11      7.34 o 
   5   7  11      137.15      153.39     12.93 o 
   6   7  11       29.25       25.58      8.95 o 
   7   7  11        5.65        6.13      5.00 o 
   8   7  11       10.81       15.33      8.02 o 
   9   7  11      202.78      156.70     35.84 o 
  10   7  11      355.74      351.50     36.13 o 
   1   8  11      168.33      177.92      8.52 o 
   2   8  11      330.85      330.67      7.59 o 
   3   8  11       97.96       95.00     10.00 o 
   4   8  11      230.20      223.12     12.99 o 
   5   8  11      901.17      912.09     25.08 o 
   6   8  11     1057.14     1035.38     39.39 o 
   7   8  11      585.73      537.64     44.36 o 
   8   8  11      402.92      338.19     68.31 o 
   9   8  11      250.43      232.32     50.77 o 
   2   9  11      200.96      193.28      5.17 o 
   3   9  11      495.35      478.09     17.03 o 
   4   9  11      216.20      182.08     18.24 o 
   5   9  11      243.23      261.24     32.39 o 
   6   9  11      416.28      452.28     22.70 o 
   7   9  11      111.82       83.36     24.34 o 
   8   9  11       34.55       17.54      8.87 o 
   4  10  11        1.74        3.25      4.69 o 
   5  10  11       26.65       20.13      7.03 o 
   6  10  11        9.11        3.93      4.07 o 
   7  10  11        2.00        9.54      5.14 o 
   0  -7  12      189.40      162.87     24.66 o 
   1  -7  12      141.37      127.17     12.69 o 
   2  -7  12       14.31        3.24      3.78 o 
   3  -7  12        2.25        3.44      3.93 o 
   4  -7  12        4.38        7.06      6.72 o 
  -1  -6  12      390.55      357.39     22.23 o 
   0  -6  12      348.32      355.89     19.48 o 
   1  -6  12      482.99      519.17     37.31 o 
   2  -6  12       95.58      100.67     10.21 o 
   3  -6  12       47.22       33.94      9.18 o 
   4  -6  12      118.16      116.41      7.68 o 
   5  -6  12      109.70      115.91      8.52 o 
  -2  -5  12       20.90        8.07      5.02 o 
  -1  -5  12       31.91       31.53      5.59 o 
   0  -5  12       55.77       58.20      7.11 o 
   1  -5  12      231.47      187.74      9.93 o 
   2  -5  12      268.11      269.43     20.88 o 
   3  -5  12      130.44      146.43     10.63 o 
   4  -5  12       16.76       14.60      4.44 o 
   5  -5  12       73.05       59.48      7.26 o 
   6  -5  12       85.54       81.16     13.72 o 
  -2  -4  12      435.55      404.21     21.63 o 
  -1  -4  12      198.61      187.71     10.40 o 
   0  -4  12      119.01      108.26      8.00 o 
   1  -4  12       58.53       49.86      5.64 o 
   2  -4  12      117.86      107.76      9.04 o 
   3  -4  12       61.03       51.97      6.19 o 
   4  -4  12      255.10      210.65      8.87 o 
   5  -4  12      345.57      350.46     12.78 o 
   6  -4  12        0.45       -5.08      4.06 o 
   7  -4  12        0.17        0.34      2.90 o 
  -2  -3  12       44.14       30.75      6.58 o 
  -1  -3  12       83.63       71.08      6.32 o 
   0  -3  12      295.20      293.09     11.54 o 
   1  -3  12      928.43     1028.80     37.90 o 
   2  -3  12     1033.75     1162.14     19.10 o 
   3  -3  12     1061.93     1229.91     19.13 o 
   4  -3  12      315.42      342.09     13.61 o 
   5  -3  12      569.46      566.70     24.84 o 
   6  -3  12      249.73      244.20     12.96 o 
   7  -3  12       91.66       79.77      7.30 o 
   8  -3  12       95.46       88.06      7.58 o 
  -2  -2  12      355.36      370.67     19.50 o 
  -1  -2  12      290.77      277.55     11.06 o 
   0  -2  12      169.25      146.80      8.81 o 
   1  -2  12       16.36       17.22      5.43 o 
   2  -2  12      172.78      178.11     11.63 o 
   3  -2  12      207.08      198.30     10.55 o 
   4  -2  12      205.34      152.37     12.09 o 
   5  -2  12      563.30      575.56     20.53 o 
   6  -2  12      390.51      389.52     13.32 o 
   7  -2  12       48.06       49.60      5.25 o 
   8  -2  12       11.78       13.47      4.89 o 
   9  -2  12       20.47       21.53      4.41 o 
  -2  -1  12      189.11      155.22      7.62 o 
  -1  -1  12      795.61      822.52     15.31 o 
   0  -1  12     1782.71     1991.22     29.53 o 
   1  -1  12     1024.15     1122.87     38.45 o 
   2  -1  12      176.33      191.38      9.85 o 
   3  -1  12      430.58      494.21     16.79 o 
   4  -1  12       89.89       95.36      7.10 o 
   5  -1  12        0.04       -6.48      4.32 o 
   6  -1  12        0.69        0.21      4.31 o 
   7  -1  12      155.88      121.97      7.93 o 
   8  -1  12      100.20       68.03     11.29 o 
   9  -1  12       18.59        5.08      4.02 o 
  -2   0  12        0.55       -4.45      2.97 o 
  -1   0  12       24.29       11.16      4.49 o 
   0   0  12      377.71      390.73     14.52 o 
   1   0  12      247.84      249.36      9.44 o 
   2   0  12      118.32       99.43     12.96 o 
   3   0  12      452.45      431.13     14.37 o 
   4   0  12     1727.73     1853.40     31.91 o 
   5   0  12     1227.14     1297.75     19.48 o 
   6   0  12      553.97      551.83     14.44 o 
   7   0  12      157.77      154.99     10.38 o 
   8   0  12      425.73      430.59     13.04 o 
   9   0  12       52.16       39.58      6.03 o 
  -2   1  12        2.99        3.62      3.26 o 
  -1   1  12      292.42      287.60     11.38 o 
   0   1  12      333.46      343.20     11.51 o 
   1   1  12      300.59      301.06     19.80 o 
   2   1  12      353.21      352.31     12.63 o 
   3   1  12      488.03      507.54     34.68 o 
   4   1  12       40.15       34.03      4.76 o 
   5   1  12      457.30      411.42     13.79 o 
   6   1  12        1.36       -2.02      3.62 o 
   7   1  12       54.43       49.79      5.44 o 
   8   1  12      452.61      470.84     13.27 o 
   9   1  12      494.66      508.17     16.05 o 
  10   1  12       66.32       63.64      6.25 o 
  -2   2  12        2.58        2.24      5.50 o 
  -1   2  12       14.52        6.05      4.16 o 
   0   2  12      268.98      297.95     16.15 o 
   1   2  12      348.85      361.12      9.70 o 
   2   2  12      870.31      868.25     23.60 o 
   3   2  12     1325.91     1302.52     25.19 o 
   4   2  12     2436.26     2588.15     30.50 o 
   5   2  12     1338.07     1389.84     17.15 o 
   6   2  12      604.74      597.36     22.32 o 
   7   2  12      553.38      550.47     13.17 o 
   8   2  12       19.23       23.02      8.33 o 
   9   2  12       37.59       19.42      4.54 o 
  10   2  12       12.16        8.79      4.69 o 
  -2   3  12       12.54        9.53      2.18 o 
  -1   3  12        1.25        0.63      2.94 o 
   0   3  12       34.99       32.71      4.55 o 
   1   3  12        8.93        6.68      2.04 o 
   2   3  12       10.74        3.49      3.00 o 
   3   3  12       30.59       14.64      3.06 o 
   4   3  12      353.64      346.32     20.63 o 
   5   3  12      961.90      953.54     12.85 o 
   6   3  12      665.93      644.29     14.23 o 
   7   3  12      820.73      871.85     14.37 o 
   8   3  12      780.45      813.04     14.61 o 
   9   3  12      270.08      292.59     16.29 o 
  10   3  12       39.28       32.10      6.74 o 
  -1   4  12      244.93      228.82     11.65 o 
   0   4  12       41.95       41.98      4.39 o 
   1   4  12       30.20       34.93      4.16 o 
   2   4  12      404.17      420.47     10.89 o 
   3   4  12      168.45      186.05     13.79 o 
   4   4  12       14.30        8.10      6.45 o 
   5   4  12      135.25      118.66      6.24 o 
   6   4  12      366.85      352.89     16.00 o 
   7   4  12       70.25       63.79      5.84 o 
   8   4  12        2.43       -3.10      3.80 o 
   9   4  12        3.39        2.04      5.63 o 
  10   4  12       62.69       61.44      7.87 o 
  -1   5  12      657.68      691.06     23.42 o 
   0   5  12      331.57      301.57     17.93 o 
   1   5  12       35.05       31.68      3.81 o 
   2   5  12       67.45       66.39      5.60 o 
   3   5  12      305.72      276.25     10.36 o 
   4   5  12        1.60        0.15      2.73 o 
   5   5  12      162.96      139.22      5.20 o 
   6   5  12     1276.26     1289.77     26.41 o 
   7   5  12     1842.24     2094.43     20.57 o 
   8   5  12      501.85      523.85     18.14 o 
   9   5  12      344.40      305.86     61.93 o 
  10   5  12      248.46      251.61     12.12 o 
   0   6  12       36.67       41.99      6.71 o 
   1   6  12      102.65      106.36      6.23 o 
   2   6  12       40.87       54.55      5.49 o 
   3   6  12       12.50        5.52      4.18 o 
   4   6  12       28.99       16.87      2.42 o 
   5   6  12       27.52       19.40      1.95 o 
   6   6  12        5.06        2.10      3.53 o 
   7   6  12      599.06      622.48      6.80 o 
   8   6  12      324.40      296.09      6.50 o 
   9   6  12      175.99      176.33      7.52 o 
   1   7  12      596.45      605.36     20.83 o 
   2   7  12      623.84      625.54     14.77 o 
   3   7  12      165.79      146.33      5.87 o 
   4   7  12       54.91       59.30      9.77 o 
   5   7  12       85.42       87.23     11.63 o 
   6   7  12      289.03      336.78     18.13 o 
   7   7  12       26.60       24.45      6.47 o 
   8   7  12        5.95        6.95      7.20 o 
   9   7  12       84.71       66.33     14.43 o 
   2   8  12      323.43      285.98      9.59 o 
   3   8  12      440.43      444.23     16.52 o 
   4   8  12      214.80      227.58     14.26 o 
   5   8  12      172.72      160.76     13.05 o 
   6   8  12      156.53      174.88     12.91 o 
   7   8  12      117.63       94.54     14.43 o 
   8   8  12       87.89       64.50     13.22 o 
   4   9  12        1.10       -2.15      4.49 o 
   5   9  12       23.15       23.44      8.05 o 
   6   9  12       39.49       37.59     11.10 o 
   7   9  12       20.43       -2.57      6.69 o 
   2  -6  13      183.74      154.81     15.79 o 
   3  -6  13      139.46      137.91     12.95 o 
   0  -5  13      190.89      174.72     12.06 o 
   1  -5  13      149.16      139.25     13.67 o 
   2  -5  13        1.32       -0.61      3.57 o 
   3  -5  13        1.17        1.36      3.20 o 
   4  -5  13        3.41       -3.21      3.99 o 
   5  -5  13        2.23        5.99      3.54 o 
   0  -4  13      588.96      634.78     24.49 o 
   1  -4  13     1267.92     1406.39     29.73 o 
   2  -4  13      511.50      535.39     32.77 o 
   3  -4  13      305.30      286.47     15.77 o 
   4  -4  13      293.65      269.21     11.17 o 
   5  -4  13       37.95       38.02      5.75 o 
   6  -4  13       47.49       36.85      5.03 o 
  -1  -3  13       52.66       38.87      5.07 o 
   0  -3  13        2.61        6.39      3.33 o 
   1  -3  13      139.00      120.49     16.38 o 
   2  -3  13      404.45      389.12     13.36 o 
   3  -3  13      165.07      157.18     12.38 o 
   4  -3  13      616.06      613.08     16.00 o 
   5  -3  13      347.28      382.63     13.71 o 
   6  -3  13      214.11      250.00     11.64 o 
   7  -3  13       22.36       20.97      7.30 o 
  -1  -2  13      216.36      204.00     10.96 o 
   0  -2  13      500.64      564.13     34.50 o 
   1  -2  13      356.62      382.88     12.04 o 
   2  -2  13      122.07       95.91      7.95 o 
   3  -2  13       72.73       60.03      6.58 o 
   4  -2  13      110.07       86.07      9.07 o 
   5  -2  13        4.12        0.27      3.84 o 
   6  -2  13        4.66       10.33      3.53 o 
   7  -2  13       23.21       15.15      3.70 o 
   8  -2  13       31.16       11.77      4.17 o 
  -1  -1  13        7.94        4.64      3.96 o 
   0  -1  13       85.63       68.61      7.10 o 
   1  -1  13      297.00      259.41     10.83 o 
   2  -1  13      344.70      309.59     11.70 o 
   3  -1  13      388.86      383.56     24.98 o 
   4  -1  13      724.53      729.85     16.96 o 
   5  -1  13      943.30     1063.16     18.05 o 
   6  -1  13      417.96      440.86     13.80 o 
   7  -1  13      121.34      112.32     16.23 o 
   8  -1  13      134.38      132.31      8.95 o 
  -1   0  13       61.45       62.49      6.03 o 
   0   0  13      182.13      189.25     10.10 o 
   1   0  13      163.34      146.91     10.29 o 
   2   0  13       40.03       33.40      5.44 o 
   3   0  13       61.27       46.52      6.35 o 
   4   0  13        2.12        0.80      2.73 o 
   5   0  13      560.94      588.26     12.33 o 
   6   0  13      815.65      837.76     15.99 o 
   7   0  13      393.82      387.46     17.30 o 
   8   0  13      301.15      282.56     17.15 o 
   9   0  13      454.78      453.50     26.97 o 
  -1   1  13      152.16      138.15      9.83 o 
   0   1  13      428.50      420.46     12.52 o 
   1   1  13      431.64      398.16     16.89 o 
   2   1  13      499.76      491.35     16.67 o 
   3   1  13      979.44      979.51     19.57 o 
   4   1  13      470.07      497.25     15.20 o 
   5   1  13      211.49      231.17      9.68 o 
   6   1  13        3.06        3.02      3.86 o 
   7   1  13        0.10        0.77      3.45 o 
   8   1  13        1.66        4.29      3.32 o 
   9   1  13        0.01       -0.18      3.77 o 
  -1   2  13       30.16       20.38      4.77 o 
   0   2  13      129.98      104.86      8.62 o 
   1   2  13      282.45      286.41     15.26 o 
   2   2  13        0.24       10.27      4.83 o 
   3   2  13      338.35      335.62     13.71 o 
   4   2  13      246.24      228.06     12.60 o 
   5   2  13      463.36      482.77     12.35 o 
   6   2  13      735.58      745.82     12.51 o 
   7   2  13      650.97      677.92     24.24 o 
   8   2  13      647.17      609.04     17.30 o 
   9   2  13      268.34      242.69     14.20 o 
   0   3  13        0.78        2.60      3.97 o 
   1   3  13       14.22        4.80      2.66 o 
   2   3  13       35.52       29.83      6.15 o 
   3   3  13      194.43      160.55     11.29 o 
   4   3  13        3.16        6.36      5.41 o 
   5   3  13       10.10        2.45      2.42 o 
   6   3  13      125.97      120.34     10.65 o 
   7   3  13       10.13        6.24      4.08 o 
   8   3  13      122.24       84.68      7.02 o 
   9   3  13      152.58      148.56      9.31 o 
   0   4  13      180.35      159.45     10.92 o 
   1   4  13      108.62      100.93      8.93 o 
   2   4  13       72.48       67.65      5.87 o 
   3   4  13      229.50      242.65     14.86 o 
   4   4  13      415.89      415.09     20.36 o 
   5   4  13      382.55      376.48     12.46 o 
   6   4  13      760.29      798.64     15.05 o 
   7   4  13     1327.98     1447.38     16.88 o 
   8   4  13      358.65      359.52     12.95 o 
   9   4  13        1.11        1.18      5.07 o 
   1   5  13       64.96       51.21      6.69 o 
   2   5  13       12.14        6.61      3.76 o 
   3   5  13       86.32       93.31     13.79 o 
   4   5  13      238.81      246.19     11.79 o 
   5   5  13      248.71      253.91     11.70 o 
   6   5  13       59.61       59.33      4.38 o 
   7   5  13      184.27      174.88      7.64 o 
   8   5  13      485.50      457.94     12.00 o 
   9   5  13      225.06      178.32      8.86 o 
   2   6  13      212.00      187.43      8.46 o 
   3   6  13      122.47      106.79      6.22 o 
   4   6  13        0.13        5.60      2.19 o 
   5   6  13        3.93        1.21      1.19 o 
   6   6  13        9.48        8.57      2.05 o 
   7   6  13       34.26       36.13      2.98 o 
   8   6  13        3.44        4.97      2.07 o 
   3   7  13      620.11      638.51     17.21 o 
   4   7  13      183.75      188.65      3.48 o 
   5   7  13       64.45       72.86      9.77 o 
   6   7  13      122.94      112.19     12.43 o 
   7   7  13      170.88      158.67     15.22 o 
   8   7  13      146.13      112.87     13.78 o 
   5   8  13        0.18       -0.59      4.91 o 
   6   8  13      133.39      104.15     12.06 o 
   3  -4  14      473.25      515.49     34.25 o 
   4  -4  14      106.60      100.69      8.52 o 
   1  -3  14      140.91      127.54     10.06 o 
   2  -3  14       40.34       29.66      7.63 o 
   3  -3  14       11.48        5.51      4.11 o 
   4  -3  14      144.17      128.75     11.11 o 
   5  -3  14       24.35       17.48      6.18 o 
   1  -2  14      265.29      253.95     12.72 o 
   2  -2  14      302.23      304.32     18.06 o 
   3  -2  14      559.99      579.41     20.74 o 
   4  -2  14      666.90      702.11     33.33 o 
   5  -2  14      776.02      806.09     15.55 o 
   6  -2  14      186.74      179.43     13.03 o 
   1  -1  14       25.16       17.83      4.10 o 
   2  -1  14        4.52       10.55      2.99 o 
   3  -1  14        5.61        0.60      4.16 o 
   4  -1  14      114.14      104.13      9.28 o 
   5  -1  14      290.70      254.74     14.25 o 
   6  -1  14      447.96      436.55     18.00 o 
   7  -1  14      285.09      284.75     14.82 o 
   1   0  14      108.98      111.55     10.65 o 
   2   0  14       91.91      104.54     11.84 o 
   3   0  14      253.93      263.30     14.97 o 
   4   0  14      128.00      125.84     10.59 o 
   5   0  14       24.30       10.97      4.64 o 
   6   0  14        1.01        2.80      2.82 o 
   7   0  14        9.77        6.60      3.78 o 
   1   1  14      351.34      328.16     29.28 o 
   2   1  14       77.44       62.31      6.78 o 
   3   1  14        1.43        8.01      4.37 o 
   4   1  14      122.48      100.06     10.22 o 
   5   1  14      137.82      119.47      7.62 o 
   6   1  14      171.37      154.70      8.74 o 
   7   1  14      488.03      488.47     19.75 o 
   8   1  14      681.14      722.49     47.46 o 
   1   2  14        2.45        6.38      3.06 o 
   2   2  14        9.37       10.95      4.35 o 
   3   2  14      162.46      154.95     11.12 o 
   4   2  14       45.98       28.06      5.99 o 
   5   2  14      121.10      101.93      8.18 o 
   6   2  14       80.03       81.29      6.55 o 
   7   2  14       40.61       43.91      5.58 o 
   8   2  14      251.89      248.29     12.51 o 
   1   3  14      247.76      240.51     18.21 o 
   2   3  14      311.73      305.07     18.15 o 
   3   3  14      274.37      259.74     15.15 o 
   4   3  14      438.98      430.97     22.37 o 
   5   3  14       76.53       68.02      5.89 o 
   6   3  14       58.26       52.41      6.23 o 
   7   3  14       76.86       67.46      5.79 o 
   8   3  14      136.96      124.63     11.95 o 
   2   4  14      161.84      133.73      7.91 o 
   3   4  14      374.45      321.99     14.63 o 
   4   4  14      298.95      280.82     24.42 o 
   5   4  14      101.91      112.85     10.52 o 
   6   4  14      139.95      126.40      7.78 o 
   7   4  14      128.88      116.57      8.85 o 
   8   4  14      226.62      219.76     10.95 o 
   3   5  14       61.20       51.64      8.24 o 
   4   5  14        6.91        5.71      2.93 o 
   5   5  14        1.49        1.32      1.91 o 
   6   5  14        4.82        1.39      1.79 o 
   7   5  14       48.13       50.76      6.66 o 
   4   6  14      189.74      164.24     13.13 o 
   5   6  14       21.98       20.78      3.44 o 
   6   6  14      115.40      108.88      6.75 o 
   4   0  15       83.98       62.99      7.90 o 
   5   0  15      337.65      337.97     18.34 o 
   4   1  15       11.24        4.71      3.53 o 
   5   1  15       59.68       61.16      6.06 o 
   4   2  15       58.88       59.79      7.05 o 
   5   2  15        1.66        3.40      2.37 o 
   6   2  15        4.12        2.04      3.31 o 
   5   3  15      175.16      158.33     13.97 o 
                                                 
